# Supplementary material for: Hen uterine gene expression profiling during eggshell formation reveals putative proteins involved in the supply of minerals or in the shell mineralization process
Source: BMC Genomics. 2014 Mar 21;15:220. doi: 10.1186/1471-2164-15-220 (PMC3999959; doi:10.1186/1471-2164-15-220)
Supplement: Additional file 1 — Differentially expressed genes in hen uterus with calcifying shell. Excel file describing the annotated and non-annotated differentially expressed genes. Results were expressed as log 2 N/E ratio. [file 1471-2164-15-220-S1.xls]

## Sheet: BF0.01_overexpressed_probes
295 annotated differentially expressed genes in uterus							18 non-annotated differentially expressed genes
Gene identifiant	Gene Symbol	Gene description	probe ID	Log2 ratio N/E	Log2 mean average intensity A=1/2(log2(N)+log2(E)		geneBank accession	genomic location	probe ID	Log2 ratio N/E	Log2 mean average intensity A=1/2(log2(N)+log2(E)
373899	PDIA3	protein disulfide isomerase family A, member 3	RIGG01652	0.6	11.64		CR390490.1	NA	RIGG03173	2.46	11.64
373903	DIO2	deiodinase, iodothyronine, type II	RIGG15762	2.56	11.07		CR523751.1	NW_001471744.1:3805056:3805121:1;NC_006096.2:16368901:16368966:1	RIGG00939	2.45	9.9
373913	NR2C1	nuclear receptor subfamily 2, group C, member 1	RIGG01552	0.47	9.6		CR523117.1	NW_001471428.1:1694461:1694531:2;NC_006097.2:13994824:13994894:2	RIGG00878	2.34	8.55
373965	CALD1	caldesmon 1	RIGG01203	1.46	8.79		CR338697.1	NW_001471744.1:9412758:9412829:2;NC_006096.2:21976603:21976674:2	RIGG00567	1.32	8.22
373967	SLIT2	slit homolog 2 (Drosophila)	RIGG09314	1.12	9.71		CR523650.1	NW_001471462.1:1201146:1201215:1;NC_006102.2:12044269:12044338:1	RIGG06078	1.13	11.47
374062	FZD1	frizzled family receptor 1	RIGG14881	1.3	11.14		CR388913.1	NA	RIGG01214	1.13	9.98
374065	KCNMA1	potassium large conductance calcium-activated channel, subfamily M, alpha member 1	RIGG12548;RIGG12547	0.64	8.84		CR524196.1;AC171013.3	NW_001471513.1:11451348:11451418:1;NC_006088.2:56819171:56819241:1	RIGG05498	1.06	9.69
374090	SEMA3C	sema domain, immunoglobulin domain (Ig), short basic domain, secreted, (semaphorin) 3C	RIGG08612	1.26	8.22		AJ851519.1	NA	RIGG00392	1.01	11.25
374091	P4HB	prolyl 4-hydroxylase, beta polypeptide	RIGG13793	0.72	12.72		CR405784.1;CR388716.1;BX931488.1	NW_001471443.1:8164214:8164283:1;NC_006099.2:11642905:11642974:1	RIGG02778	0.98	10.95
374163	HSP90B1	heat shock protein 90kDa beta (Grp94), member 1	RIGG07338	1.22	12.55		NA	NW_001474657.1:1022:1078:2	RIGG19746	0.95	11.94
374192	DUSP1	dual specificity phosphatase 1	RIGG11816	0.5	10.17		CR405816.1	NW_001471567.1:8719930:8720000:2;NC_006107.2:8719930:8720000:2	RIGG06315	0.9	10.82
374244	ATP2B1	ATPase, Ca++ transporting, plasma membrane 1	RIGG16161;RIGG16185	0.96	10.24		BX932320.1	NA	RIGG02247	0.8	9.91
378903	CREM	cAMP responsive element modulator	RIGG01105	1.25	11.77		NA	NW_001471459.1:5829110:5829167:1;NC_006102.2:5829110:5829167:1	RIGG07499	0.76	11.45
378918	TRAM1	translocation associated membrane protein 1	RIGG06467	0.56	11.44		NA	NW_001488910.1:105696:105765:2;NC_006127.2:73598908:73598977:2	RIGG07490	0.74	8.14
395074	CCDC80	coiled-coil domain containing 80	RIGG18388	0.83	9.4		CR523824.1	NW_001471679.1:5081723:5081792:2;NC_006090.2:22920229:22920298:2	RIGG06701	0.61	9.52
395085	PROC	protein C (inactivator of coagulation factors Va and VIIIa)	RIGG07768	0.89	14.21		CR523723.1	NW_001471669.1:5897137:5897209:1;NC_006090.2:53793149:53793221:1	RIGG06884	0.6	10.65
395096	TNFRSF6B	tumor necrosis factor receptor superfamily, member 6b, decoy	RIGG13185	0.66	8.7		CR388723.1	NW_001471548.1:4389585:4389654:1;NC_006088.2:148732145:148732214:1	RIGG06363	0.58	8.37
395114	RHOQ	ras homolog gene family, member Q	RIGG15441	0.99	10.46		CR524165.1	NW_001471461.1:1709286:1709355:2;NC_006102.2:8729741:8729810:2	RIGG06500	0.46	10.15
395133	SGK1	serum/glucocorticoid regulated kinase 1	RIGG01179	2.6	11.61
395145	HMGCR	3-hydroxy-3-methylglutaryl-CoA reductase	RIGG02841	0.66	10.81
395150	HS6ST2	heparan sulfate 6-O-sulfotransferase 2	RIGG13160	1.18	9.58
395185	SLC35B1	solute carrier family 35, member B1	RIGG15398	0.88	10.84
395210	SPP1	secreted phosphoprotein 1	RIGG15991	2.94	13.83
395225	TOB1	transducer of ERBB2, 1	RIGG13873	0.99	11.36
395226	IFRD1	interferon-related developmental regulator 1	RIGG15103	0.7	11.26
395335	CISH	cytokine inducible SH2-containing protein	RIGG10992	1.26	9.25
395417	SIK1	salt-inducible kinase 1	RIGG18995	2.08	10.23
395475	KANK1	KN motif and ankyrin repeat domains 1	RIGG08809	0.62	9.45
395519	MAFF	v-maf musculoaponeurotic fibrosarcoma oncogene homolog F (avian)	RIGG16759	0.67	8.36
395562	WNT11	wingless-type MMTV integration site family, member 11	RIGG10187	1.27	8.57
395571	FZ-8	frizzled-8	RIGG20443	0.78	11.18
395583	SPRY1	sprouty homolog 1, antagonist of FGF signaling (Drosophila)	RIGG00014	0.51	9.52
395620	RGS7	regulator of G-protein signaling 7	RIGG15899;RIGG03542	2.53	9.08
395642	DUSP4	dual specificity phosphatase 4	RIGG16274	0.53	9.12
395657	SPON1	spondin 1, extracellular matrix protein	RIGG16614	1.7	10.59
395701	EZR	ezrin	RIGG17560	0.59	12.75
395707	ATP2A3	ATPase, Ca++ transporting, ubiquitous	RIGG10608	1.57	10.29
395722	CLU	clusterin	RIGG19213	1.36	12.96
395734	RHOB	ras homolog gene family, member B	RIGG01982	0.6	9.66
395826	GREM1	gremlin 1	RIGG15267	1.42	9.47
396004	TOP1	topoisomerase (DNA) I	RIGG11802;RIGG05205	0.715	10.69
396048	NCALD	neurocalcin delta	RIGG17367	0.6	9.3
396069	GLRX	glutaredoxin (thioltransferase)	RIGG18081	0.78	9.25
396094	FGF1	fibroblast growth factor 1 (acidic)	RIGG13856	1.86	9.82
396107	RET	ret proto-oncogene	RIGG11167	1.49	10.57
396130	SLC2A1	solute carrier family 2 (facilitated glucose transporter), member 1	RIGG12498	0.84	12.39
396169	ST6GAL1	ST6 beta-galactosamide alpha-2,6-sialyltranferase 1	RIGG12884	1.31	10.32
396192	ROS1	c-ros oncogene 1 , receptor tyrosine kinase	RIGG09374	1.18	12
396221	LDHA	lactate dehydrogenase A	RIGG13292	0.7	10.86
396243	COL1A2	collagen, type I, alpha 2	RIGG07369	0.6	9.36
396250	ETS2	v-ets erythroblastosis virus E26 oncogene homolog 2 (avian)	RIGG18909	0.76	11.05
396257	CA2	carbonic anhydrase II	RIGG09492	1.28	11.37
396282	BCL2	B-cell CLL/lymphoma 2	RIGG09163	1.17	9.83
396291	PLS1	plastin 1	RIGG11228	0.93	9.75
396295	BTG1	B-cell translocation gene 1, anti-proliferative	RIGG16197	0.64	13.05
396316	HMGCL	3-hydroxymethyl-3-methylglutaryl-CoA lyase	RIGG12025	0.78	10.7
396328	KCNJ2	potassium inwardly-rectifying channel, subfamily J, member 2	RIGG12206	1.11	10.17
396414	RRBP1	ribosome binding protein 1 homolog 180kDa (dog)	RIGG14645;RIGG14643	0.5	10.06
396487	HSPA5	heat shock 70kDa protein 5 (glucose-regulated protein, 78kDa)	RIGG10287	1.47	12.92
396519	CALB1	calbindin 1, 28kDa	RIGG05665	4.08	10.48
396526	ACTB	actin, beta	RIGG20027	0.51	13.22
404771	GEM	GTP binding protein overexpressed in skeletal muscle	RIGG18843	1.65	9.05
408183	CYP26A1	cytochrome P450, family 26, subfamily A, polypeptide 1	RIGG08411	0.67	9.25
415413	UNC13C	unc-13 homolog C (C. elegans)	RIGG12289	1.52	11.09
415414	LOC415414	unc-13-like	RIGG12296	1.74	8.48
415430	SEMA6D	sema domain, transmembrane domain (TM), and cytoplasmic domain, (semaphorin) 6D	RIGG12474	0.76	11.29
415455	PDE8A	phosphodiesterase 8A	RIGG13123	0.6	9.28
415476	KIAA1199	KIAA1199	RIGG08366	3.94	9.63
415644	HERPUD1	homocysteine-inducible, endoplasmic reticulum stress-inducible, ubiquitin-like domain member 1	RIGG01576	1.02	9.95
415832	SLC7A5	solute carrier family 7 (amino acid transporter light chain, L system), member 5	RIGG07509	1.52	10.31
415934	LOC415934	similar to LRRGT00186	RIGG11576	1.75	9.47
415939	LOC415939	similar to gamma filamin protein	RIGG11950	1.07	10.85
415958	ATP2B2	ATPase, Ca++ transporting, plasma membrane 2	RIGG12463	0.86	13.03
415995	SELK	selenoprotein K	RIGG12792	0.55	11.38
416033	SLC41A3	solute carrier family 41, member 3	RIGG08336	1.4	9.88
416043	GRIP2	glutamate receptor interacting protein 2	RIGG05550	1.14	9.99
416046	PLXNB1	plexin B1	RIGG08384	0.67	9.1
416285	MGAT4B	mannosyl (alpha-1,3-)-glycoprotein beta-1,4-N-acetylglucosaminyltransferase, isozyme B	RIGG03887	0.91	9.62
416314	SAR1B	SAR1 homolog B (S. cerevisiae)	RIGG00178	0.54	12.08
416327	SLC22A4	solute carrier family 22 (organic cation transporter), member 4	RIGG13536	1.31	9.72
416376	SETBP1	SET binding protein 1	RIGG01331;RIGG10670;RIGG06754	0.91	8.95
416496	MAP2K3	mitogen-activated protein kinase kinase 3	RIGG01137	0.59	9.92
416548	SYNGR3	synaptogyrin 3	RIGG20296	0.95	8.53
416578	COG7	component of oligomeric golgi complex 7	RIGG13211	0.85	11.24
416640	CARHSP1	calcium regulated heat stable protein 1, 24kDa	RIGG03626;RIGG13839	1.12	11.37
416663	HMOX2	heme oxygenase (decycling) 2	RIGG08507	0.47	10.49
416675	AHCYL2	adenosylhomocysteinase-like 2	RIGG14228	0.58	10.66
416783	COMT	catechol-O-methyltransferase	RIGG10846	0.92	9.59
416882	ERP29	endoplasmic reticulum protein 29	RIGG06796	1.18	9.91
416887	WSCD2	WSC domain containing 2	RIGG05353;RIGG12478	1.77	9.97
416889	FICD	FIC domain containing	RIGG01326;RIGG08143	0.77	9.1
416934	DERL3	Der1-like domain family, member 3	RIGG00356	0.69	9.19
416948	C15H22orf13	chromosome 15 open reading frame, human C22orf13	RIGG03816	0.94	7.91
417002	OSBP2	oxysterol binding protein 2	RIGG04639	0.98	8.74
417027	MED13L	mediator complex subunit 13-like	RIGG14388;RIGG05131	0.925	9.71
417132	GPSM1	G-protein signaling modulator 1	RIGG07771	0.83	11.14
417438	PRKAR1A	protein kinase, cAMP-dependent, regulatory, type I, alpha (tissue specific extinguisher 1)	RIGG12130	0.49	11.52
417735	CRELD2	cysteine-rich with EGF-like domains 2	RIGG16225	1.17	10.52
417758	FAM3C	family with sequence similarity 3, member C	RIGG14830	0.63	10.44
417770	ST7	suppression of tumorigenicity 7	RIGG06104	0.47	10.21
417779	DOCK4	dedicator of cytokinesis 4	RIGG08736	1.75	8.52
417780	IMMP2L	IMP2 inner mitochondrial membrane peptidase-like (S. cerevisiae)	RIGG02846	0.79	9.95
417783	DNAJB9	DnaJ (Hsp40) homolog, subfamily B, member 9	RIGG15128	0.98	10.54
417833	MSRB3	methionine sulfoxide reductase B3	RIGG02690;RIGG03501	0.89	8.81
417841	NUP107	nucleoporin 107kDa	RIGG07510	1.09	8.96
417892	DCN	decorin	RIGG16195	1.05	9.61
417905	TMCC3	transmembrane and coiled-coil domain family 3	RIGG16224	1.23	8.44
417908	FGD6	FYVE, RhoGEF and PH domain containing 6	RIGG16237	0.88	8.15
417925	IKBIP	IKBKB interacting protein	RIGG16335	0.55	9.43
418078	ALDH1L2	aldehyde dehydrogenase 1 family, member L2	RIGG17006;RIGG17004	0.985	9.15
418079	C1H12orf45	chromosome 1 open reading frame, human C12orf45	RIGG17007	0.64	11.14
418125	PTN	pleiotrophin	RIGG07465;RIGG09164	2.285	10.81
418143	TMTC1	transmembrane and tetratricopeptide repeat containing 1	RIGG06258	0.42	9.64
418169	AKR1B10	aldo-keto reductase family 1, member B10 (aldose reductase)	RIGG17208	0.55	12.14
418174	EPS8	epidermal growth factor receptor pathway substrate 8	RIGG17224	0.78	11.19
418196	ETNK1	ethanolamine kinase 1	RIGG17288	2.04	11.98
418469	HSPA13	heat shock protein 70kDa family, member 13	RIGG18668	0.53	8.88
418479	ADAMTS1	ADAM metallopeptidase with thrombospondin type 1 motif, 1	RIGG09488	0.72	8.62
418510	RCAN1	regulator of calcineurin 1	RIGG18879	1.34	10.39
418524	IGSF5	immunoglobulin superfamily, member 5	RIGG18954	0.67	9.64
418577	TSPAN7	tetraspanin 7	RIGG19024	0.87	11.54
418601	PRDX4	peroxiredoxin 4	RIGG01646	0.66	11.32
418609	MAP3K15	mitogen-activated protein kinase kinase kinase 15	RIGG19123;RIGG09564	1.23	10.03
418845	SLC25A30	solute carrier family 25, member 30	RIGG19461	0.74	9.11
418854	KIAA0226L	KIAA0226-like ortholog	RIGG19466	2.28	10.97
418894	UFM1	ubiquitin-fold modifier 1	RIGG00039	0.5	11.03
418978	PDGFD	platelet derived growth factor D	RIGG19585	0.75	8.3
419088	TSKU	tsukushi small leucine rich proteoglycan homolog (Xenopus laevis)	RIGG10143	2.57	9.74
419130	NDRG3	NDRG family member 3	RIGG07723	0.86	10.63
419240	NKAIN4	Na+/K+ transporting ATPase interacting 4	RIGG13007	0.94	9.57
419241	ARFGAP1	ADP-ribosylation factor GTPase activating protein 1	RIGG00401	0.86	10.28
419289	BPIFB8	Ovocalyxin-36	RIGG13485	3.52	13.48
419290	BPIL3	bactericidal/permeability-increasing protein-like 3	RIGG13491	1.4	10.39
419410	SSU72	SSU72 RNA polymerase II CTD phosphatase homolog (S. cerevisiae)	RIGG10557	0.46	10.84
419454	EXOSC10	exosome component 10	RIGG07942	0.76	10.2
419514	GFPT1	glutamine--fructose-6-phosphate transaminase 1	RIGG09743	1.96	12.99
419515	GKN2	gastrokine 2	RIGG09763	2.19	13.74
419557	FABP3	fatty acid binding protein 3, muscle and heart (mammary-derived growth inhibitor)	RIGG10052	1.42	10.39
419679	MFSD2A	major facilitator superfamily domain containing 2A	RIGG08029	0.87	8.95
419713	SRPR	signal recognition particle receptor (docking protein)	RIGG10308	0.52	10.49
419852	CD55	CD55 molecule, decay accelerating factor for complement (Cromer blood group)	RIGG06774	0.95	8.67
419856	CD34	CD34 molecule	RIGG20416	0.79	8.69
420124	ELL	elongation factor RNA polymerase II	RIGG04271	0.86	10.91
420167	SGK3	serum/glucocorticoid regulated kinase family, member 3	RIGG18588	1.84	10.85
420251	RNF19A	ring finger protein 19A	RIGG04394	0.49	9.62
420283	EXT1	exostosin 1	RIGG19728	0.64	9.04
420416	PLCD1	phospholipase C, delta 1	RIGG04334	1.05	9.76
420421	OXSR1	oxidative-stress responsive 1	RIGG13113	1.06	11.27
420442	INSIG1	insulin induced gene 1	RIGG19715	0.94	9.93
420459	IDI1	isopentenyl-diphosphate delta isomerase 1	RIGG13515	0.74	9.79
420463	KLF6	Kruppel-like factor 6	RIGG13698	0.86	10.47
420567	SGCE	sarcoglycan, epsilon	RIGG01215	1.17	9.7
420596	AGR2	anterior gradient homolog 2 (Xenopus laevis)	RIGG06964	0.67	13.03
420650	SGOL1	shugoshin-like 1 (S. pombe)	RIGG16201	2.52	9.97
420672	C2H3orf77	chromosome 2 open reading frame, human C3orf77	RIGG16325	1.2	8.44
420678	ZNRF2	zinc and ring finger 2	RIGG01953	0.49	8.61
420687	CPNE4	copine IV	RIGG16389	0.7	8.99
420872	LY86	lymphocyte antigen 86	RIGG17065	1.19	8.29
420877	CDYL	chromodomain protein, Y-like	RIGG02515	0.8	9.47
420921	DNAH5	dynein, axonemal, heavy chain 5	RIGG17007	0.64	11.14
421032	IMPA2	inositol(myo)-1(or 4)-monophosphatase 2	RIGG17602	0.77	9.8
421131	PENK	proenkephalin	RIGG18527	2.09	11.04
421220	ERLEC1	endoplasmic reticulum lectin 1	RIGG08572	0.67	10.74
421307	GTF2A1L	general transcription factor IIA, 1-like	RIGG08689	1.14	8.38
421365	FLVCR1	feline leukemia virus subgroup C cellular receptor 1	RIGG15317	0.52	8.94
421381	KCNH1	potassium voltage-gated channel, subfamily H (eag-related), member 1	RIGG15363	1.46	11.07
421413	MCFD2	multiple coagulation factor deficiency 2	RIGG20204	0.96	10.53
421509	ERO1LB	ERO1-like beta (S. cerevisiae)	RIGG07401	0.71	10.29
421534	ACTA1	actin, alpha 1, skeletal muscle	RIGG16088	0.68	9.01
421574	PDE10A	phosphodiesterase 10A	RIGG16328;RIGG16348;RIGG16352	1.8	9.84
421858	HTR1B	5-hydroxytryptamine (serotonin) receptor 1B	RIGG18809	0.67	9.07
421868	ASRGL1	asparaginase like 1	RIGG06993	0.43	9.93
421885	COL21A1	collagen, type XXI, alpha 1	RIGG09548	1.38	9.08
421932	YWHAQ	tyrosine 3-monooxygenase/tryptophan 5-monooxygenase activation protein, theta polypeptide	RIGG19129	0.64	13.59
421937	ODC1	ornithine decarboxylase 1	RIGG19134	1.71	10.62
421939	ATP6V1C2	ATPase, H+ transporting, lysosomal 42kDa, V1 subunit C2	RIGG09568	1.17	11.91
421940	PDIA6	protein disulfide isomerase family A, member 6	RIGG00375	0.7	11.76
422005	CCDC25	coiled-coil domain containing 25	RIGG06686	0.52	11.44
422011	POMC	proopiomelanocortin	RIGG19221	1.42	9.28
422113	C18H17orf28	chromosome 18 open reading frame, human C17orf28	RIGG08529	0.99	10.57
422234	GPC4	glypican 4	RIGG13167	1.22	10.98
422260	SYTL4	synaptotagmin-like 4	RIGG08417	0.66	9.12
422262	TSPAN6	tetraspanin 6	RIGG05565	1.7	12.16
422263	PCDH19	protocadherin 19	RIGG13568	0.66	8.98
422316	LOC422316	similar to receptor tyrosine kinase flk-1/VEGFR-2	RIGG14044	1.76	9.41
422384	PASD1	PAS domain containing 1	RIGG14880	0.58	9.39
422384	PASD1	PAS domain containing 1	RIGG06382	0.69	11.88
422415	RXFP1	relaxin/insulin-like family peptide receptor 1	RIGG15088	1.41	9.43
422496	HSPA4L	heat shock 70kDa protein 4-like	RIGG20349	0.84	11.53
422503	PARM1	prostate androgen-regulated mucin-like protein 1	RIGG15598	1.28	10.34
422535	NPNT	nephronectin	RIGG08868	1.09	10.61
422586	SPARCL1	SPARC-like 1 (hevin)	RIGG15993	1.03	8.87
422780	LIMCH1	LIM and calponin homology domains 1	RIGG17863	1.75	9.36
422890	MXD4	MAX dimerization protein 4	RIGG20235	0.98	12.09
423064	PDE3B	phosphodiesterase 3B, cGMP-inhibited	RIGG13141	1	10.68
423172	CD82	CD82 molecule	RIGG20323	0.79	13.07
423278	PLEK2	pleckstrin 2	RIGG07266	0.52	11.15
423279	EIF2S1	eukaryotic translation initiation factor 2, subunit 1 alpha, 35kDa	RIGG20244	0.46	11.84
423357	DLST	dihydrolipoamide S-succinyltransferase (E2 component of 2-oxo-glutarate complex)	RIGG07265	0.41	10.71
423391	SEL1L	sel-1 suppressor of lin-12-like (C. elegans)	RIGG15790	1.09	11.75
423412	TC2N	tandem C2 domains, nuclear	RIGG15877	1.76	11.86
423414	TRIP11	thyroid hormone receptor interactor 11	RIGG08894	0.45	10.75
423430	PPP4R4	protein phosphatase 4, regulatory subunit 4	RIGG16006	1.55	8.78
423477	TNFAIP2	tumor necrosis factor, alpha-induced protein 2	RIGG16292	1.28	8.42
423557	SOCS4	suppressor of cytokine signaling 4	RIGG16705	0.63	9.07
423588	GNPNAT1	glucosamine-phosphate N-acetyltransferase 1	RIGG16838	0.95	10
423606	FAM190B	family with sequence similarity 190, member B	RIGG07785	0.61	10.15
423704	P4HA1	prolyl 4-hydroxylase, alpha polypeptide I	RIGG06893;RIGG12177	0.5	10.16
423711	SAR1A	SAR1 homolog A (S. cerevisiae)	RIGG12241	0.5	10.41
423716	UNC5B	unc-5 homolog B (C. elegans)	RIGG08103	0.67	9.6
423787	ACTA2	actin, alpha 2, smooth muscle, aorta	RIGG13312	0.68	9.64
423861	TMEM180	transmembrane protein 180	RIGG14277	2.94	10.08
423963	MKI67	antigen identified by monoclonal antibody Ki-67	RIGG15703	1.96	8.33
424046	OBFC2A	oligonucleotide/oligosaccharide-binding fold containing 2A	RIGG14092	1.41	10.81
424057	COQ10B	coenzyme Q10 homolog B (S. cerevisiae)	RIGG14282	1.1	9.3
424118	SSFA2	sperm specific antigen 2	RIGG04740	0.72	11.79
424243	EAF2	ELL associated factor 2	RIGG05203	1.34	10.68
424257	HEG1	HEG homolog 1 (zebrafish)	RIGG16487	0.69	9.74
424275	STEAP3	STEAP family member 3	RIGG16670	0.89	12.04
424297	THSD7B	thrombospondin, type I, domain containing 7B	RIGG16809	0.92	9.24
424375	PACS2	phosphofurin acidic cluster sorting protein 2	RIGG11370	0.59	10.25
424476	LPPR4	lipid phosphate phosphatase-related protein type 4	RIGG05611	1.79	7.92
424493	DNTTIP2	deoxynucleotidyltransferase, terminal, interacting protein 2	RIGG01168	0.4	10.49
424496	DR1	down-regulator of transcription 1, TBP-binding (negative cofactor 2)	RIGG03861	0.56	9.46
424666	PPAP2B	phosphatidic acid phosphatase type 2B	RIGG03594;RIGG15926	0.66	9.64
424682	INADL	InaD-like (Drosophila)	RIGG08915;RIGG03940	1.09	10.48
424700	PDE4B	phosphodiesterase 4B, cAMP-specific	RIGG16093	0.72	9.24
424770	GPC1	glypican 1	RIGG11043;RIGG07126	1.06	9.52
424787	PID1	phosphotyrosine interaction domain containing 1	RIGG07928	1.52	9.04
424808	SCG2	secretogranin II	RIGG02489	0.51	10.05
424854	GAL3ST2	galactose-3-O-sulfotransferase 2	RIGG01070	2.33	10.37
424891	BDH1	3-hydroxybutyrate dehydrogenase, type 1	RIGG13632;RIGG13635	0.685	11.11
424930	B3GNT7	UDP-GlcNAc:betaGal beta-1,3-N-acetylglucosaminyltransferase 7	RIGG14077	2.66	10.73
424998	LOC424998	multiple EGF-like-domains 6-like	RIGG05663	1.43	8.87
425036	MED12L	mediator complex subunit 12-like	RIGG15657	0.53	9.21
425042	EIF2A	eukaryotic translation initiation factor 2A, 65kDa	RIGG15680	0.54	10.38
425146	SLC6A8	solute carrier family 6 (neurotransmitter transporter, creatine), member 8	RIGG11743	0.69	10.66
426162	TBC1D1	TBC1 (tre-2/USP6, BUB2, cdc16) domain family, member 1	RIGG04014	0.92	10.18
426196	FAM114A1	family with sequence similarity 114, member A1	RIGG00625;RIGG04258	0.63	9.65
426315	ZC3HAV1	zinc finger CCCH-type, antiviral 1	RIGG19894	0.88	10.41
426430	OAT	ornithine aminotransferase	RIGG09920	0.81	10.07
426431	LOC426431	uncharacterized LOC426431	RIGG09920	0.81	10.07
426584	MATN2	matrilin 2	RIGG09864;RIGG01649	1.175	10.57
426962	GFPT2	glutamine-fructose-6-phosphate transaminase 2	RIGG11301	1.16	8.13
427021	UBE2R2	ubiquitin-conjugating enzyme E2R 2	RIGG02332	0.47	9.33
427134	LOC427134	uncharacterized LOC427134	RIGG01002	0.69	13.49
427150	PLK2	polo-like kinase 2	RIGG05287	1.66	9.23
427384	TNFAIP8	tumor necrosis factor, alpha-induced protein 8	RIGG10953	0.68	12.25
427491	LOC427491	C2 calcium-dependent domain containing 4C-like	RIGG01846	1.13	8.54
427497	WDR72	WD repeat domain 72	RIGG08100	0.93	10.92
427582	LOC427582	uncharacterized LOC427582	RIGG16893	1.3	8.85
427766	GOLGA2	golgi autoantigen, golgin subfamily a, 2	RIGG12493	0.48	10.47
427812	KCNJ16	potassium inwardly-rectifying channel, subfamily J, member 16	RIGG12203	0.81	11.79
427913	SLC41A2	solute carrier family 41, member 2	RIGG17008	1.85	11.29
427914	NT5DC3	5'-nucleotidase domain containing 3	RIGG09140	0.97	9.03
427957	SLC19A2	solute carrier family 19 (thiamine transporter), member 2	RIGG09423	0.83	8.67
428251	HYOU1	hypoxia up-regulated 1	RIGG00099	1.12	10.86
428352	RAB8A	RAB8A, member RAS oncogene family	RIGG08044	0.76	8.96
428360	C8ORF45	chromosome 2 open reading frame, human C8orf45	RIGG17985	0.98	8.14
428577	CDC42EP3	CDC42 effector protein (Rho GTPase binding) 3	RIGG00936;RIGG06129	1.115	9.08
428638	B3GAT2	beta-1,3-glucuronyltransferase 2 (glucuronosyltransferase S)	RIGG09500	1.53	8.64
428741	MMRN1	multimerin 1	RIGG15671	0.62	8.67
428753	PRKG2	protein kinase, cGMP-dependent, type II	RIGG08913	2.19	11.2
428783	NIPAL1	NIPA-like domain containing 1	RIGG17789	1.4	9.05
429108	ACOT11	acyl-CoA thioesterase 11	RIGG15907	0.78	9.39
429109	TTC4	tetratricopeptide repeat domain 4	RIGG02226	0.62	9.64
429524	LOC429524	similar to hypothetical class II basic helix-loop-helix protein	RIGG18592	0.84	8.45
429716	LOC429716	similar to GTP-binding protein SB128	RIGG16082	0.76	10.38
430373	MEGF9	multiple EGF-like-domains 9	RIGG13653	0.54	8.8
430664	SGSM1	small G protein signaling modulator 1	RIGG19895	1.01	8.52
430750	RAB31	RAB31, member RAS oncogene family	RIGG19884	0.89	8.98
431066	PNPLA2	patatin-like phospholipase domain containing 2	RIGG00589;RIGG09323	2.035	9.86
431336	DUSP16	dual specificity phosphatase 16	RIGG10276;RIGG17616	0.6	9.57
431416	GPR151	G protein-coupled receptor 151	RIGG07784	0.94	8.85
431569	RHOBTB3	Rho-related BTB domain containing 3	RIGG18080	2.43	8.94
552895	ALAS1	aminolevulinate, delta-, synthase 1	RIGG11962	0.63	10.65
768557	SIK2	salt-inducible kinase 2	RIGG07578	0.8	8.5
768618	NDRG4	NDRG family member 4	RIGG07643	0.64	8.76
768795	SH3BGRL3	SH3 domain binding glutamic acid-rich protein like 3	RIGG03236	0.94	12.11
769163	FILIP1L	filamin A interacting protein 1-like	RIGG01201	0.59	10.03
769516	ROR2	receptor tyrosine kinase-like orphan receptor 2	RIGG07254	0.57	10.49
770459	FBXW4	F-box and WD repeat domain containing 4	RIGG14080	1.56	9.8
770664	MANF	mesencephalic astrocyte-derived neurotrophic factor	RIGG01440	0.7	11.73
770732	LOC770732	uncharacterized LOC770732	RIGG11103	0.81	9.48
771032	C22H8orf4	chromosome 22 open reading frame, human C8orf4	RIGG01378	1.05	9.61
771447	SRM	spermidine synthase	RIGG11450	1.79	11.28
771549	INPP5K	inositol polyphosphate-5-phosphatase K	RIGG07909	0.49	11.06
771718	CLRN1	clarin 1	RIGG02945	0.95	8.25
772075	LOC772075	uncharacterized LOC772075	RIGG15996	0.87	8.49
772123	LOC772123	similar to endoplasmic reticulum protein 29	RIGG00297	0.87	9.12
772329	LOC772329	uncharacterized LOC772329	RIGG17875	0.98	10.87
776639	SEC61G	Sec61 gamma subunit	RIGG17231	0.77	12.3
776741	LOC776741	uncharacterized LOC776741	RIGG03510	1.68	8.96
777814	MIR106	microRNA mir-106	RIGG19918	0.91	11.08
100859242	LOC100859242	large neutral amino acids transporter small subunit 1-like	RIGG02640;RIGG03103	1.69	10.74
101748129	LOC101748129	uncharacterized LOC101748129	RIGG13486;RIGG13488	2.06	9.26
ENSGALG00000004551	F1NMD9_CHICK	Uncharacterized protein [Source:UniProtKB/TrEMBL;Acc:F1NMD9]	RIGG12304	1.76	9.5
ENSGALG00000006207	HM13	histocompatibility (minor) 13 [Source:HGNC Symbol;Acc:16435]	RIGG06484	0.58	10.95
ENSGALG00000011447	F1P1L4_CHICK	Uncharacterized protein [Source:UniProtKB/TrEMBL;Acc:F1P1L4]	RIGG16293	1.94	11.74
ENSGALG00000020057	PIGF	phosphatidylinositol glycan anchor biosynthesis, class F [Source:HGNC Symbol;Acc:8962]	RIGG02200	0.59	10.48
ENSGALG00000024382	NA	Uncharacterized protein [Source:UniProtKB/TrEMBL;Acc:E1BVY7]	RIGG05373	0.96	9.21
ENSGALG00000027591	TSC22D2	TSC22 domain family, member 2 [Source:HGNC Symbol;Acc:29095]	RIGG15681	0.91	12.08
