# Supplementary material for: Hen uterine gene expression profiling during eggshell formation reveals putative proteins involved in the supply of minerals or in the shell mineralization process
Source: BMC Genomics. 2014 Mar 21;15:220. doi: 10.1186/1471-2164-15-220 (PMC3999959; doi:10.1186/1471-2164-15-220)
Supplement: Additional file 2 — Comparison of gene expression from microarray and qRT-PCR analyses. Excel file showing the level of expression and the statistical significances of selected genes for validation using qRT-PCR, as follows: ≤ 0.1 (†) 0.05 (*), 0.01 (**) 0.001 (***), not significant (ns). [file 1471-2164-15-220-S2.xls]

## Sheet: microarray_qRT-PCR_comparison
target genes			microarray results				qRT-PCR results
Symbol Gallus	GeneID	Accession	microarray ID	Log2 ratio N/E	p-value	Significance	Log2 ratio N/E	p-value	Significance
CALB1	396519	BX931849.2	RIGG05665	4.08062	8.92752e-18	***	5.93074	0.0003079	***
KIAA1199	415476	XM_413850.2	RIGG08366	3.93742	5.20403e-16	***	5.20945	2.219e-06	***
SPP1	395210	NM_204535.4	RIGG15991	2.94113	7.38685e-12	***	5.10852	0.0001101	***
B3GNT7	424930	XM_422738.2	RIGG14077	2.66352	1.36375e-13	***	3.81762	7.343e-07	***
TSKU	419088	NM_001005346.1	RIGG10143	2.56855	4.96149e-16	***	4.81044	2.613e-05	***
DIO2	373903	NM_204114.2	RIGG15762	2.55914	4.35789e-13	***	1.8953	0.0007619	***
RGS7	395620	XM_419551.2	RIGG03542	2.52098	9.3361e-09	***	3.6311	0.005246	**
PTN	418125	XM_416358.2	RIGG09164	2.07787	5.40376e-12	***	2.35332	0.002108	**
SIK1	395417	NM_204682.1	RIGG18995	2.07781	3.55734e-13	***	2.37295	0.0006975	***
PDE10A	421574	XM_419613.2	RIGG16348	1.80098	3.55734e-13	***	2.0635	0.000517	***
LIMCH1	422780	XM_420734.2	RIGG17863	1.74733	7.45236e-14	***	2.70929	0.0009996	***
PLK2	427150	XM_424739.2	RIGG05287	1.66227	1.43041e-10	***	2.74201	0.002782	**
POMC	422011	NM_001031098.1	RIGG19221	1.42481	3.7317e-08	***	2.91839	0.0001197	***
EXOSC10	419454	NM_001012730.2	RIGG07942	0.758374	9.48397e-08	***	0.704872	0.01153	**
PPAP2B	424666	CR523753.1	RIGG03594	0.751464	5.48474e-08	***	0.516015	0.03216	*
PDIA3	373899	NM_204110.3	RIGG01652	0.598413	3.46941e-08	***	0.659925	0.02526	*
COL1A2	396243	NM_001079714.2	RIGG07369	0.595699	9.04395e-06	***	1.38957	0.02834	*
SELK	415995	NM_001025441.2	RIGG12792	0.550584	1.06802e-05	***	0.536053	0.0688	t
DEGS1	421327	NM_001012565.1	RIGG15028	0.467922	0.000368909	***	0.790772	0.3386	ns
HSPA2	423504	NM_001006685.1	RIGG16449	0.335314	0.0194157	*	0.0143553	0.9478	ns
DNAJB12	423707	NM_001031224.1	RIGG12216	0.235141	0.00958923	**	0.201634	0.2905	ns
