# Supplementary material for: Hen uterine gene expression profiling during eggshell formation reveals putative proteins involved in the supply of minerals or in the shell mineralization process
Source: BMC Genomics. 2014 Mar 21;15:220. doi: 10.1186/1471-2164-15-220 (PMC3999959; doi:10.1186/1471-2164-15-220)
Supplement: Additional file 3 — GO terms significantly enriched in the uterus transcriptome. Excel file reporting GO terms (biological process and molecular function), significantly enriched and classified in various groups according to their functions. [file 1471-2164-15-220-S3.xls]

## Sheet: Feuil1
	category	GeneID by category	category gene numbers	GO terms description	GO terms	p.value	GeneID	Gene number
	cell signaling	396487;395562;395642;416496;417438;374062;396282;373967;395335;396094;425042;396192;427150;395133;423279;395417;420167;422316;396107;423064;424700;421574;395642;374192;396282;373967;395562;396243;429716;404771;421932;417908;419241;395114;395734;373967;428352;396487;425042;420442;396487;396192;396243;395826;395417;395114;374062;395225;396107;396094;396487;395562;395826;374062;373967;395225;395335;…	61	protein phosphorylation	GO:0051174;GO:0019220;GO:0016310;GO:0051246;GO:0032268;GO:0031399;GO:0042325;GO:0006468;GO:0001932	0.0062	396487;395562;395642;416496;417438;374062;396282;373967;395335;396094;425042;396192;427150;395133;423279;395417;420167;422316;396107	19
				cyclic-nucleotide phosphodiesterase activity	GO:0004112;GO:0004114	0.00496	423064;424700;421574	3
				MAP kinase phosphatase activity	GO:0033549;GO:0017017	0.00851	395642;374192	2
				response to glucocorticoid stimulus	GO:0031960;GO:0051384	0.00906	396282;373967	2
				small GTPase mediated signal transduction	GO:0007264	0.00744	395562;396243;429716;404771;421932;417908;419241;395114;395734;373967;428352	11
				SREBP-mediated signaling pathway	GO:0006984;GO:0032933	0.003425	396487;425042;420442	3
				enzyme linked receptor protein signaling pathway	GO:0007167	0.00859	396487;396192;396243;395826;395417;395114;374062;395225;396107;396094	10
				negative regulation of cell communication	GO:0010648;GO:0023057;GO:0009968;GO:0090101;GO:0030514	0.00663	396487;395562;395826;374062;373967;395225;395335	7
				response to virus	GO:0009615	0.00285	421937;423787;396282;395722	4
	developmental process	396487;408183;395226;396250;395562;420124;395642;396243;396519;395826;415430;395417;374062;395210;374090;396316;421534;418125;396282;396004;373967;395225;396295;419088;395722;420442;395519;396107;396094;395571;396257;428352;408183;396250;395562;395642;396243;396519;395826;374062;395210;374090;421534;418125;396282;396295;395519;396107;396094;396257;396250;395562;396519;395826;374062;374090;396282;…	115	developmental process	GO:0032502	0.00377	396487;408183;395226;396250;395562;420124;395642;396243;396519;395826;415430;395417;374062;395210;374090;396316;421534;418125;396282;396004;373967;395225;396295;419088;395722;420442;395519;396107;396094;395571;396257;428352	32
				tissue development	GO:0009888	0.00018	408183;396250;395562;395642;396243;396519;395826;374062;395210;374090;421534;418125;396282;396295;395519;396107;396094;396257	18
				epithelium development	GO:0060429	0.00208	396250;395562;396519;395826;374062;374090;396282;396295;396107;396257	10
				mesenchyme development	GO:0060485;GO:0048762;GO:0014031	0.00133	408183;395562;395826;374090;396282;396107;396094	7
				anatomical structure morphogenesis	GO:0009653;GO:0048729	0.00657	396487;396250;395562;395642;396243;396519;395826;374062;374090;421534;396282;373967;396295;420442;396107;396094;396257;428352	18
				neuron maturation	GO:0042551	0.00906	396282;396107	2
				tube development	GO:0035295;GO:0001657	0.0018775	396250;395562;396519;395826;374062;396282;373967;396107;396094	9
				vasculature development	GO:0001944;GO:0001568	0.0038	396250;395562;396243;395826;374062;374090;373967;396295;396094	9
				caspase inhibitor activity	GO:0043028;GO:0043027	0.003355	396487;427384	2
				ossification	GO:0001503	0.00575	395562;374062;395210;418125;396282;395225	6
				cellular pigmentation	GO:0033059	0.0027	422011;396282	2
	Metabolism	421940;373899;418601;374091;396069;408183;420459;395145;421940;373899;420442;374091	12	cell redox homeostasis	GO:0045454	0.00084	421940;373899;418601;374091;396069	5
				isoprenoid metabolic process	GO:0006720	0.00371	408183;420459;395145	3
				glycerol ether metabolic process	GO:0018904;GO:0006662	0.000936	421940;373899;420442;374091	4
	Morphogenesis	396282;396295;395562;395701;421534;396282;373967;395114;373967;396192;417841;415958;419679;395562;418845;374244;396519;395185;421932;396130;395826;416882;396414;395114;425146;374062;421381;374090;771549;395734;421939;421365;396328;419713;396282;427957;373967;395225;374065;396107;395707;396094;396257;416314;428352;396;396282;373967	48	positive regulation of muscle cell differentiation	GO:0051149	0.00906	396282;396295	2
				actin filament organization	GO:0007015	0.00354	395562;395701;421534;396282;373967	5
				regulation of cell projection assembly	GO:0060491	0.00906	395114;373967	2
				localization	GO:0051179;GO:0051234	0.003535	396192;417841;415958;419679;395562;418845;374244;396519;395185;421932;396130;395826;416882;396414;395114;425146;374062;421381;374090;771549;395734;421939;421365;396328;419713;396282;427957;373967;395225;374065;396107;395707;396094;396257;416314;428352;396	37
				smooth muscle cell migration	GO:0014909;GO:0014910	0.00588	396282;373967	2
	Posttranslationnal modifications	421940;420459;373899;396004;374091;396487;395722;421940;373899;374091;396069;423357;552895;423704;374091;419514;552895;426430;426962;426431	20	isomerase activity	GO:0016853;GO:0016860;GO:0016862;GO:0016864;GO:0003756	0.00128	421940;420459;373899;396004;374091	5
				misfolded protein binding	GO:0051787	0.00417	396487;395722	2
				protein disulfide oxidoreductase activity	GO:0016667;GO:0015036;GO:0015035	0.000275	421940;373899;374091;396069	4
				succinyl transferase activity	GO:0016748	0.000435	423357;552895	2
				procollagen-proline 4-dioxygenase activity	GO:0031543;GO:0031545;GO:0019798;GO:0004656	0.002725	423704;374091	2
				transferring nitrogenous groups	GO:0016769;GO:0008483;GO:0004360	3.5e-05	419514;552895;426430;426962;426431	5
	small molecule transport	396192;417841;415958;419679;418845;374244;396519;395185;421932;396130;395826;416882;396414;395114;425146;374062;421381;771549;395734;421939;421365;396328;419713;396282;427957;395225;374065;395707;396257;416314;428352;396069;416548;415958;374244;396519;396282;395707;395185;396130;395114;421932;396069;416548;418078;423704;396519;552895;426430;426431;427957;422234;424770;373967;418125;395074;373967;…	66	transport	GO:0006810	0.00386	396192;417841;415958;419679;418845;374244;396519;395185;421932;396130;395826;416882;396414;395114;425146;374062;421381;771549;395734;421939;421365;396328;419713;396282;427957;395225;374065;395707;396257;416314;428352;396069;416548	33
				divalent inorganic cation transport;divalent metal ion transport;calcium ion transport	GO:0072511;GO:0070838;GO:0006816	0.00799	415958;374244;396519;396282;395707	5
				carbohydrate transport	GO:0008643	0.00859	395185;396130;395114	3
				protein N-terminus binding	GO:0047485	0.00787	421932;396069;416548	3
				vitamin binding	GO:0019842	0.000463	418078;423704;396519;552895;426430;426431;427957	7
				proteoglycan binding	GO:0001948;GO:0043394	0.002943	422234;424770;373967	3
				heparin binding	GO:0005539;GO:0008201	0.00473	418125;395074;373967;396094	4
				ribonucleoprotein binding	GO:0043021;GO:0043022	0.00274	396487;425042;419713	3
				myosin binding	GO:0017022	0.00617	373965;421534	2
				calcium-transporting ATPase activity	GO:0072509;GO:0015085;GO:0005388	0.000465	415958;374244;395707	3
