# Supplementary material for: Hen uterine gene expression profiling during eggshell formation reveals putative proteins involved in the supply of minerals or in the shell mineralization process
Source: BMC Genomics. 2014 Mar 21;15:220. doi: 10.1186/1471-2164-15-220 (PMC3999959; doi:10.1186/1471-2164-15-220)
Supplement: Additional file 4 — Comparison of the proteins derived from transcriptome analysis with those identified by proteomic studies of eggshell. Excel file presenting the already identified eggshell proteins not present on the microarray, present on microarray but not expressed, present on microarray and differentially expressed during shell calcification, and proteins present on microarray but not differentially expressed. [file 1471-2164-15-220-S4.xls]

## Sheet: not present on array
Eggsghell proteins not present on the microarray
Gene symbol	Gene description	Gene Identifiant	Eggshell proteome accession
VTG2	hypothetical protein LOC424533 [Source:RefSeq peptide;Acc:NP_001026447]	ENSGALG00000001863	IPI00591299;E1BYN6
UBA52	ubiquitin A-52 residue ribosomal protein fusion product 1	395958	IPI00589085
TUBB2A	tubulin, beta 2A	396254	IPI00591483
TINAGL1	tubulointerstitial nephritis antigen-like 1	430648	IPI00600996
TIMP2	TIMP metallopeptidase inhibitor 2	374178	IPI00595270
SPINT1	serine peptidase inhibitor, Kunitz type 1	423206	IPI00598976;IPI00584633
SERPING1	serpin peptidase inhibitor, clade G (C1 inhibitor), member 1, (angioedema, hereditary)	423132	IPI00577639
SERPINBP1	serpin peptidase inhibitor, clade B (ovalbumin) pseudogene 1	420898	gi:118086485;IPI00585021
S100A6	S100 calcium binding protein A6	373951	IPI00572547
RTN4RL2	reticulon 4 receptor-like 2	425201	IPI00574718
RAB35	RAB35, member RAS oncogene family	416983	IPI00651222
QRICH2	glutamine rich 2 [Source:HGNC Symbol;Acc:25326]	ENSGALG00000001982	IPI00573929
PTGDS	prostaglandin D2 synthase 21kDa (brain)	374110	IPI00600353
PPY	pancreatic polypeptide	395564	IPI00604361
OC-17	ovocleidin 17	100313508	IPI00572756
NPDC1	neural proliferation, differentiation and control, 1	770620	IPI00585114
NA	NA	ENSGALG00000003332	IPI00584967
NA	NA	ENSGALG00000004509	IPI00584967
NA	Uncharacterized protein [Source:UniProtKB/TrEMBL;Acc:F1NC22]	ENSGALG00000005937	IPI00584967
NA	NA	ENSGALG00000018704	IPI00584967
MYOC	myocilin, trabecular meshwork inducible glucocorticoid response	424391	IPI00589645
MUC5B	ovomucin alpha-subunit	395381	IPI00584997
MAN2A2	mannosidase, alpha, class 2A, member 2	415585	IPI00595787
LOC776783	Ig heavy chain V-III region VH26-like	776783	IPI00590428;IPI00812005
LOC771972	uncharacterized LOC771972	771972	XP_001235178;IPI00681344
LOC770729	trypsin inhibitor ClTI-1-like	770729	IPI00593624
LOC770170	uncharacterized LOC770170	770170	IPI00588663;IPI00683848;IPI00588663;IPI00683848;IPI00683104;IPI00822816
LOC770142	histone H4-like	770142	IPI00572919;IPI00576977;IPI00819077
LOC770092	uncharacterized LOC770092	770092	IPI00588663;IPI00683848;IPI00588663;IPI00683848;IPI00683104;IPI00822816
LOC770079	histone H4-like	770079	IPI00572919;IPI00576977;IPI00819077
LOC770005	histone H4-like	770005	IPI00572919;IPI00576977;IPI00819077
LOC769305	Ig lambda chain V-1 region-like	769305	IPI00811463
LOC429626	similar to Hapln3-prov protein	429626	IPI00576008
LOC427895	histone H2A-IV-like	427895	IPI00588663;IPI00683848;IPI00588663;IPI00683848;IPI00683104;IPI00822816
LOC427891	histone H2A-IV-like	427891	IPI00588663;IPI00683848;IPI00588663;IPI00683848;IPI00683104;IPI00822816
LOC427885	uncharacterized LOC427885	427885	IPI00588663;IPI00683848;IPI00588663;IPI00683848;IPI00683104;IPI00822816
LOC427881	histone H2A	427881	IPI00580239;P35062;IPI00588663;IPI00683848
LOC427584	collagen alpha-1(VII) chain-like	427584	IPI00600713
LOC426952	transmembrane protein 132A-like	426952	IPI00590797
LOC423629	uncharacterized LOC423629	423629	IPI00581347
LOC423226	cytosolic phospholipase A2 epsilon-like	423226	IPI00575760
LOC423171	similar to Exostoses (multiple) 2	423171	IPI00582013
LOC420039	keratin, type I cytoskeletal 42-like	420039	IPI00578649
LOC417955	histone H2A-IV-like	417955	IPI00588663;IPI00683848;IPI00588663;IPI00683848;IPI00683104;IPI00822816
LOC395965	calpain small subunit	395965	IPI00583070
LDLR	low density lipoprotein receptor	395103	IPI00583957
KRT8	keratin 8	426896	IPI00575062
KRT75	keratin 75	408042	IPI00581466;IPI00578447;IPI00577384
KRT4	keratin 4	768882	IPI00822585
KRT20	keratin 20	420045	IPI00575495
KRT15	keratin 15	408040	IPI00590676
KRT12	keratin 12 (Meesmann corneal dystrophy)	428314	IPI00599012
HPX	hemopexin	419076	IPI00573473
HIST2H2AC	histone cluster 2, H2ac	404299	IPI00580239
HBG1	hemoglobin, gamma A	419079	IPI00683494
HBE1	hemoglobin, epsilon 1	428114	IPI00590846
HAPLN3	hyaluronan and proteoglycan link protein 3	415495	IPI00580591;IPI00576008
H4-VII	histone H4-VII	417950	IPI00572919;IPI00576977;IPI00819077
H4	germinal histone H4 gene	417946	IPI00598581;IPI00592990;IPI00576977;IPI00573024;IPI00572919
H2A-IX	histone H2A	417947	IPI00651485;IPI00821171;IPI00822332
GSTM2	glutathione S-transferase mu 2 (muscle)	395976	IPI00580166
GPX3	glutathione peroxidase 3	427638	IPI00589360;F1NPJ8
GNRHR	gonadotropin-releasing hormone receptor	427517	IPI00576043
GALNT6	UDP-N-acetyl-alpha-D-galactosamine:polypeptide N-acetylgalactosaminyltransferase 6 (GalNAc-T6)	429501	IPI00577417
E1C8L4_CHICK	Uncharacterized protein [Source:UniProtKB/TrEMBL;Acc:E1C8L4]	ENSGALG00000021273	IPI00602177
DMP1	dentin matrix acidic phosphoprotein	404539	IPI00590216
CST3	cystatin C	396497	P01038;IPI00576782
COL18A1	collagen, type XVIII, alpha 1	373978	IPI00596507
COL10A1	collagen, type X, alpha 1	100126150	IPI00600819
CLDN3	claudin 3	374029	IPI00573590
CHRD	chordin	395828	IPI00600561
CDH1	cadherin 1, type 1, E-cadherin (epithelial)	415860	IPI00593455
CDC42	cell division cycle 42 (GTP binding protein, 25kDa)	395917	IPI00598959
C1QTNF3	C1q and tumor necrosis factor related protein 3 [Source:HGNC Symbol;Acc:14326]	ENSGALG00000003338	IPI00584479
ATP13A5	ATPase type 13A5	424902	IPI00573934
ARHGDIA	Rho GDP dissociation inhibitor (GDI) alpha	769231	IPI00585707
ARF6	ADP-ribosylation factor 6	428927	IPI00584017
ARF5	ADP-ribosylation factor	396265	IPI00575684
APOA4	apolipoprotein A-IV	395780	IPI00579242
APOA1	apolipoprotein A-I	396536	IPI00580765
AMY1A	amylase, alpha 1A; salivary	414139	IPI00602351
ACTN4	actinin, alpha 4	396024	IPI00572461
ABI3BP	ABI family, member 3 (NESH) binding protein	769237	IPI00571223
A2ML1	alpha-2-macroglobulin-like 1	418254	IPI00595847

## Sheet: background level
Eggshell proteins present on array, but not expressed (background level, not significant)
Gene symbol	Gene description	Gene identifiant	Eggshell proteome ID	microarray ID	log2 ratio N/E	Log2 mean average intensity A=1/2(log2(N)+log2(E)
LOC418892	complement C4-like	418892	IPI00573359	RIGG09645	NA	7.02
STEAP4	STEAP family member 4 [Source:HGNC Symbol;Acc:21923]	ENSGALG00000008997	IPI00591659	RIGG08675	NA	7.07
OLFM4	olfactomedin 4	418826	IPI00595514	RIGG19438	NA	7.08
LOC421091	transthyretin-like	421091	IPI00601238	RIGG18366	NA	7.1
TAAR5	trace amine associated receptor 5	768558	IPI00595686	RIGG17705	NA	7.17
AMBP	alpha-1-microglobulin/bikunin precursor	770795	IPI00577903	RIGG05083	NA	7.2
FETUB	fetuin B	395404	IPI00584472	RIGG14597	NA	7.21
LOXL2	lysyl oxidase-like 2 [Source:HGNC Symbol;Acc:6666]	ENSGALG00000000402	IPI00578042;IPI00573900	RIGG01596	NA	7.23
ALB	albumin	396197	IPI00574195	RIGG01164	NA	7.24
AHSG	alpha-2-HS-glycoprotein	424956	IPI00589759	RIGG14593	NA	7.24
TUBA3E	tubulin, alpha 3e	425049	IPI00585941	RIGG15704	NA	7.25
DSTN	destrin (actin depolymerizing factor)	396539	IPI00602594	RIGG06698	NA	7.25
APOH	apolipoprotein H (beta-2-glycoprotein I) [Source:HGNC Symbol;Acc:616]	ENSGALG00000003957	IPI00599712	RIGG11967	NA	7.25
STC1	stanniocalcin 1	428201	IPI00602790	RIGG09905	NA	7.27
TTR	transthyretin	396277	IPI00591282	RIGG05835;RIGG06211	NA	7.275
SERPINB14B	serpin peptidase inhibitor, clade B (ovalbumin), member 3	420897	IPI00573738	RIGG09162	NA	7.28
SERPINC1	serpin peptidase inhibitor, clade C (antithrombin), member 1	424440	IPI00587849	RIGG08107	NA	7.29
SERPINB14	ovalbumin	396058	IPI00583974	RIGG17101	NA	7.29
ST3GAL1	ST3 beta-galactoside alpha-2,3-sialyltransferase 1	396140	IPI00598302	RIGG02380	NA	7.3
FGG	fibrinogen, gamma chain [Source:RefSeq peptide;Acc:NP_990320]	ENSGALG00000009268	IPI00592072;IPI00685084	RIGG14995	NA	7.31
VMO1	vitelline membrane outer layer 1 homolog (chicken)	418974	IPI00596061	RIGG19581	NA	7.33
SERPIND1	serpin peptidase inhibitor, clade D (heparin cofactor), member 1	395877	IPI00583396	RIGG10501	NA	7.33
FSTL1	follistatin-like 1	395349	IPI00575972	RIGG03265	NA	7.33
F2	coagulation factor II (thrombin)	395306	IPI00573007	RIGG14442	NA	7.36
TIMP3	TIMP metallopeptidase inhibitor 3	396483	IPI00574658	RIGG00492;RIGG02367;RIGG07427	0.34	7.37
NA	NA	ENSGALG00000022050	IPI00600609	RIGG10995	NA	7.38
APOVLDLII	lipoprotein	396476	IPI00580509	RIGG18356	NA	7.39
E1C7T1_CHICK	Uncharacterized protein [Source:UniProtKB/TrEMBL;Acc:E1C7T1]	ENSGALG00000023070	IPI00591427	RIGG01149	NA	7.42
DNAJB11	DnaJ (Hsp40) homolog, subfamily B, member 11	424868	IPI00571322	RIGG03843	NA	7.45
RAB8B	RAB8B, member RAS oncogene family	415371	IPI00585001	RIGG03309;RIGG05613	NA	7.47
TNC	tenascin C	396440	IPI00593050;IPI00587380;IPI00582445;IPI00576730	RIGG08450;RIGG13729	NA	7.49
LOC430987	olfactory receptor 14J1-like	430987	IPI00590637	RIGG17946	NA	7.49
F9	coagulation factor IX	374258	IPI00574534	RIGG02223;RIGG13402	NA	7.505
OGCHI	ovoglycoprotein	395220	IPI00598113	RIGG12616	NA	7.52
CTSO	cathepsin O	422410	IPI00651180	RIGG15050	NA	7.52
ROBO1	roundabout, axon guidance receptor, homolog 1 (Drosophila)	395292	IPI00577221	RIGG01516	NA	7.53
RAB10	RAB10, member RAS oncogene family	421994	IPI00593138	RIGG19181	NA	7.54
GAL	galanin prepropeptide	423117	IPI00580613	RIGG13692	NA	7.54
SIL1	SIL1 homolog, endoplasmic reticulum chaperone (S. cerevisiae)	416185	IPI00589765	RIGG06221;RIGG11102;RIGG11106	-0.06	7.55
STC2	stanniocalcin 2	416208	IPI00580378	RIGG07917	NA	7.56
AGT	angiotensinogen (serpin peptidase inhibitor, clade A, member 8)	421543	IPI00585118	RIGG16106	NA	7.56
EFEMP1	EGF containing fibulin-like extracellular matrix protein 1	428543	IPI00603974	RIGG00639	NA	7.59

## Sheet: over-expressed
Eggshell proteins over-expressed in uterus during shell calcification
Gene symbol	Gene description	Gene ID	Eggshell proteome ID	probes ID	log2 ratio N/E	Log2 mean average intensity A=1/2(log2(N)+log2(E)
CALB1	calbindin 1, 28kDa	396519	IPI00576066	RIGG05665	4.08	10.48
KIAA1199	KIAA1199	415476	IPI00576991	RIGG00574;RIGG08366	3.94	8.435
BPIFB8	Ovocalyxin-36	419289	Q53HW8;IPI00573506	RIGG13485	3.52	13.48
SPP1	secreted phosphoprotein 1	395210	IPI00585901	RIGG15991	2.94	13.83
B3GNT7	UDP-GlcNAc:betaGal beta-1,3-N-acetylglucosaminyltransferase 7	424930	IPI00577831	RIGG14077	2.66	10.73
TSKU	tsukushi small leucine rich proteoglycan homolog (Xenopus laevis)	419088	IPI00682643;IPI00583184	RIGG10141;RIGG10143	2.57	8.475
GAL3ST2	galactose-3-O-sulfotransferase 2	424854	IPI00585165	RIGG01070	2.33	10.37
GKN2	gastrokine 2	419515	IPI00574331	RIGG09763	2.19	13.74
PENK	proenkephalin	421131	IPI00579070	RIGG18527	2.09	11.04
PTN	pleiotrophin	418125	IPI00597264;IPI00573025	RIGG09164	2.08	11.34
SPON1	spondin 1, extracellular matrix protein	395657	IPI00600589	RIGG16614	1.7	10.59
TSPAN6	tetraspanin 6	422262	IPI00583614;IPI00577773	RIGG05565	1.7	12.16
HSPA5	heat shock 70kDa protein 5 (glucose-regulated protein, 78kDa)	396487	IPI00590375	RIGG10287	1.47	12.92
POMC	proopiomelanocortin	422011	IPI00586437	RIGG19221	1.42	9.28
ST6GAL1	ST6 beta-galactosamide alpha-2,6-sialyltranferase 1	396169	IPI00591409	RIGG12884	1.31	10.32
SEMA3C	sema domain, immunoglobulin domain (Ig), short basic domain, secreted, (semaphorin) 3C	374090	IPI00574951	RIGG08612	1.26	8.22
GPC4	glypican 4	422234	IPI00577696	RIGG13167	1.22	10.98
LY86	lymphocyte antigen 86	420872	IPI00590040	RIGG17065	1.19	8.29
E1C4N9_CHICK	c-ros [Source:RefSeq peptide;Acc:NP_990588]	ENSGALG00000014913	IPI00598999	RIGG09374	1.18	12
HS6ST2	heparan sulfate 6-O-sulfotransferase 2	395150	IPI00594092	RIGG05745;RIGG13160	1.18	8.62
CRELD2	cysteine-rich with EGF-like domains 2	425685	IPI00571542	RIGG16225	1.17	10.52
MATN2	matrilin 2	426584	IPI00596230;IPI00578427	RIGG01649;RIGG01767;RIGG09864;RIGG17654	1.15	10.185
HYOU1	hypoxia up-regulated 1	428251	IPI00585699	RIGG00099	1.12	10.86
NPNT	nephronectin [Source:HGNC Symbol;Acc:27405]	ENSGALG00000010566	IPI00572786	RIGG08868	1.09	10.61
CD82	CD82 molecule	423172	IPI00602107;IPI00579322	RIGG20323	0.79	13.07
ATP2B2	ATPase, Ca++ transporting, plasma membrane 2	415958	IPI00575487	RIGG12461;RIGG12463	0.755	12.975
GPC1	glypican 1	424770	IPI00600801;IPI00575904	RIGG11043;RIGG13525	0.735	9.46
P4HB	prolyl 4-hydroxylase, beta polypeptide	374091	IPI00596673	RIGG13793	0.72	12.72
LDHA	lactate dehydrogenase A	396221	IPI00584727	RIGG13292	0.7	10.86
ERLEC1	endoplasmic reticulum lectin 1	421220	IPI00592986	RIGG08572	0.67	10.74
PRDX4	peroxiredoxin 4	418601	IPI00601900	RIGG01646	0.66	11.32
SLIT2	slit homolog 2 (Drosophila)	373967	IPI00601687	RIGG09314;RIGG19982	0.64	8.95
YWHAQ	tyrosine 3-monooxygenase/tryptophan 5-monooxygenase activation protein, theta polypeptide	421932	IPI00577739	RIGG19129	0.64	13.59
FAM3C	family with sequence similarity 3, member C	417758	IPI00595834	RIGG14830	0.63	10.44
CLU	clusterin	395722	IPI00819356;IPI00604279;F1NGP2	RIGG19213;RIGG19214	0.6	12.68
TSPAN7	tetraspanin 7	418577	IPI00577773	RIGG00790;RIGG01315;RIGG03337;RIGG07110;RIGG19024	0.58	8.62
EZR	ezrin	395701	IPI00578484	RIGG17126;RIGG17560	0.55	12.95
HSPA13	stress 70 protein chaperone, microsome-associated, 60kDa [Source:RefSeq peptide;Acc:NP_001025964]	ENSGALG00000019201	IPI00592330	RIGG18668	0.53	8.88
SRPR	signal recognition particle receptor (docking protein)	419713	IPI00593518	RIGG10308	0.52	10.49
EXT1	exostosin 1	420283	IPI00576044	RIGG01729;RIGG06223;RIGG19728	0.45	9.04
SEMA6D	sema domain, transmembrane domain (TM), and cytoplasmic domain, (semaphorin) 6D	415430	IPI00585903	RIGG01769;RIGG12474	0.43	9.835

## Sheet: under-expressed
Eggshell proteins under-expressed in uterus during shell calcification
Gene symbol	Gene description	eggshell gene ID	Eggshell proteome ID	microarray ID	log2 ratio N/E	Log2 mean average intensity A=1/2(log2(N)+log2(E)
COL1A2	collagen, type I, alpha 2	396243	P02465;IPI00813745	RIGG03713;RIGG07369;RIGG07412;RIGG07493;RIGG15148;RIGG15203;RIGG15216	-0.015	8.83
ASAP2	ArfGAP with SH3 domain, ankyrin repeat and PH domain 2	768599	IPI00590419	RIGG02765;RIGG05924	-0.415	10.62
CACHD1	cache domain containing 1	424693	IPI00594205	RIGG16051	-0.46	9.7
KRT14	keratin 14	408039	IPI00592753	RIGG08012	-0.52	10.2
LOC395772	otokeratin	395772	IPI00584075	RIGG01096;RIGG15588	-0.525	13.16
METRNL	meteorin, glial cell differentiation regulator-like	417332	IPI00597105	RIGG07232;RIGG10508	-0.66	9.32
KRT19	keratin 19	395861	IPI00597243	RIGG05903	-0.67	12.16
UXS1	UDP-glucuronate decarboxylase 1	418728	IPI00574801	RIGG09614	-0.67	10.8
CHST12	carbohydrate (chondroitin 4) sulfotransferase 12	416469	IPI00578425	RIGG06648;RIGG12150	-0.73	9.795
SCUBE1	signal peptide, CUB domain, EGF-like 1	418228	IPI00582792	RIGG09296	-0.87	11.65
HGFAC	HGF activator	422876	IPI00598803	RIGG09473	-0.88	8.47
CDH2	cadherin 2, type 1, N-cadherin (neuronal)	414745	IPI00587782	RIGG18354	-0.94	8.21
LOC419409	uncharacterized LOC419409	419409	IPI00596570	RIGG10552	-1	10.45
ACPP	acid phosphatase, prostate	776390	IPI00584670	RIGG09021	-1.02	10.94
COCH	coagulation factor C homolog, cochlin (Limulus polyphemus)	395779	IPI00578917	RIGG15385	-1.09	9.91
HAS2	hyaluronan synthase 2	395594	IPI00581970	RIGG19107	-1.33	10.13
ANXA1	annexin A1	404271	IPI00572470	RIGG18365	-1.55	14.32
SEMA3G	sema domain, immunoglobulin domain (Ig), short basic domain, secreted, (semaphorin) 3G	415945	IPI00585935	RIGG08089	-1.73	10.77
SOSTDC1	sclerostin domain containing 1	378800	IPI00584330	RIGG02677;RIGG15912;RIGG15913	-1.82	8.57
FGB	fibrinogen beta chain	373926	IPI00588322	RIGG14992	-2.62	9.85
CA4	carbonic anhydrase IV	417647	IPI00578482	RIGG12773	-2.99	11.75

## Sheet: not differentialy expressed
Eggshell proteins not differentially expressed in uterus during shell calcification
Gene symbol	Gene description	eggshell gene ID	Eggshell proteome ID	probes ID	Log2 ratio N/E	Log2 mean average intensity A=1/2(log2(N)+log2(E)
ACTL9	actin-like 9	428337	IPI00570701	RIGG10525	NA	7.6
TUBB2C	tubulin, beta 2C	417255	IPI00570724	RIGG03108;RIGG14582	0.3	9.86
REG4	regenerating islet-derived family, member 4	424379	IPI00570865	RIGG11394	0.38	11.37
CAPN5	calpain 5	419086	IPI00570989	RIGG07630	-0.37	9.13
UCHL3	ubiquitin carboxyl-terminal esterase L3 (ubiquitin thiolesterase)	395626	IPI00570997	RIGG02773	0.18	10.73
KRT5	keratin 5	407779	IPI00571033	RIGG08823	-0.32	12.45
SULF2	sulfatase 2	419209	IPI00571119	RIGG12320;RIGG12332	0.035	10.93
ARSK	arylsulfatase family, member K	427116	IPI00571159	RIGG18078	0.35	9.17
CTSA	cathepsin A	428163	IPI00571247	RIGG00309	-0.19	9.86
ATP6AP1	ATPase, H+ transporting, lysosomal accessory protein 1	417755	IPI00571254	RIGG01674	0.01	10.67
HPCA	hippocalcin	419668	IPI00571264	RIGG11731	0.2	10.94
IGFBP7	insulin-like growth factor binding protein 7	422620	IPI00571280	RIGG16235	0.43	11.13
FST	follistatin	396119	IPI00571463	RIGG18223	0.57	7.91
RAC1	ras-related C3 botulinum toxin substrate 1 (rho family, small GTP binding protein Rac1)	395871	IPI00571529	RIGG13734	0.06	11.39
QSOX1	quiescin Q6 sulfhydryl oxidase 1	373914	IPI00571581	RIGG11955	0.05	12.25
RBP4	retinol binding protein 4, plasma	396166	IPI00571731	RIGG13468	NA	7.73
C1H22orf28	chromosome 1 open reading frame, human C22orf28	418064	IPI00571823	RIGG09129	-0.13	9.82
NTS	neurotensin	417883	IPI00571840	RIGG16123	0.6	9.29
MAN2A1	mannosidase, alpha, class 2A, member 1 [Source:HGNC Symbol;Acc:6824]	ENSGALG00000000255	IPI00572019	RIGG09843;RIGG09844	-0.09	9.105
ITGA6	integrin, alpha 6	396226	IPI00572250	RIGG08722	0.06	10.73
NID1	nidogen 1	395531	IPI00572382	RIGG04692;RIGG15939;RIGG15943;RIGG16016;RIGG16028	0.1	7.87
PTPRS	protein tyrosine phosphatase, receptor type, S	396375	IPI00572439	RIGG04433;RIGG06506;RIGG07182	0.14	7.79
MAN2B2	mannosidase, alpha, class 2B, member 2	422859	IPI00572503	RIGG09459	-0.03	9.37
C4BPA	complement component 4 binding protein, alpha	419851	IPI00572510	RIGG10369	0.05	8.67
ATRN	attractin	422946	IPI00572900	RIGG09509	-0.22	10.13
MSLN	mesothelin	416534	IPI00572918	RIGG12766	NA	8.16
HYAL1	hyaluronoglucosaminidase 1	426739	IPI00573193	RIGG07634	-0.07	9.73
PDCD6IP	programmed cell death 6 interacting protein	420725	IPI00573261	RIGG16624	0.12	11.46
LYG2	lysozyme G-like 2	395708	IPI00573323	RIGG09609	-0.36	8.22
GC	group-specific component (vitamin D binding protein)	395696	IPI00573327	RIGG16388	-0.2	8.13
VSNL1	visinin-like 1	396189	IPI00573372	RIGG00950;RIGG19142	-0.15	12.94
FUT9	fucosyltransferase 9 (alpha (1,3) fucosyltransferase)	771133	IPI00573378	RIGG18618	0.27	12.51
CTSB	cathepsin B	396329	IPI00573387	RIGG07526;RIGG19266	-0.175	11.9
CANT1	calcium activated nucleotidase 1	430103	IPI00573416	RIGG00232	0.36	9.76
LOC395991	crescent	395991	IPI00573551	RIGG13630	-0.41	8.46
RAB11B	RAB11B, member RAS oncogene family	420063	IPI00573563	RIGG04892;RIGG20339	-0.135	11.17
CHID1	chitinase domain containing 1	423103	IPI00573564	RIGG05075	-0.1	9.55
NUCB2	nucleobindin 2	423071	IPI00573727;F1NGB1	RIGG20239	0.54	11.89
VNN1	vanin 1	421701	IPI00573729	RIGG09704	-0.3	8.44
ERP44	endoplasmic reticulum protein 44	420994	IPI00573925	RIGG09225;RIGG17447	0.03	9.895
TMPRSS2	transmembrane protease, serine 2	418528	IPI00573994	RIGG09521	0.4	10.44
PLOD1	procollagen-lysine, 2-oxoglutarate 5-dioxygenase 1	419485	IPI00574055	RIGG12292	-0.21	10.19
PKM2	pyruvate kinase, muscle	396456	IPI00574064	RIGG10828	0.06	11.44
MESDC2	mesoderm development candidate 2	415475	IPI00574701	RIGG02496	-0.01	9.87
GAL11	gallicin 11	414876	IPI00574804	RIGG20041	NA	7.6
PLXND1	plexin D1	416124	IPI00574815	RIGG08617	0.45	8.66
FBLN1	fibulin 1	373979	IPI00575205;IPI00570704	RIGG06518;RIGG17847	-0.14	8.08
CTSK	cathepsin K	395818	IPI00575213	RIGG19749	NA	7.9
TPCN2	two pore segment channel 2 [Source:HGNC Symbol;Acc:20820]	ENSGALG00000007550	IPI00575434	RIGG13982	-0.05	8.92
CR1L	complement component (3b/4b) receptor 1-like	419853	IPI00575580	RIGG05208	0.16	9.93
ENO1	enolase 1, (alpha)	396017	IPI00575584	RIGG00294;RIGG07480	-0.33	9.705
KIAA0494	KIAA0494 [Source:HGNC Symbol;Acc:29051]	ENSGALG00000010446	IPI00575658	RIGG08852	0.08	10.23
SPARC	secreted protein, acidic, cysteine-rich (osteonectin)	386571	IPI00575874	RIGG12101	0.68	10.38
TUBA1C	tubulin, alpha 1c	429035	IPI00575989	RIGG03893;RIGG06066	0.375	13.37
IL1RAP	interleukin 1 receptor accessory protein [Source:HGNC Symbol;Acc:5995]	ENSGALG00000007253	IPI00576103	RIGG01068	0.18	9.25
CHGA	chromogranin A (parathyroid secretory protein 1)	423420	IPI00576222	RIGG03964;RIGG08903	0.91	7.9
JUP	junction plakoglobin	429710	IPI00576313	RIGG06782;RIGG11798;RIGG19727	-0.08	9.71
HS3ST1	heparan sulfate (glucosamine) 3-O-sulfotransferase 1	422840	IPI00576481	RIGG18242	0.4	9.29
AR	androgen receptor	422165	IPI00576487	RIGG01510;RIGG12335	-0.13	7.805
PPT1	palmitoyl-protein thioesterase 1	419681	IPI00576813	RIGG04367	0.21	10.19
TOR1B	torsin family 1, member B (torsin B)	417191	IPI00576840;F1NWW1	RIGG12100	0.01	10.44
TMC5	transmembrane channel-like 5	416611	IPI00576927	RIGG13611	0.15	9.68
MYO1C	myosin IC	417555	IPI00577008	RIGG06239;RIGG16099	0.06	8.9
ODZ4	odz, odd Oz/ten-m homolog 4 (Drosophila) [Source:HGNC Symbol;Acc:29945]	ENSGALG00000017261	IPI00577009	RIGG09680;RIGG19630;RIGG19631	-0.07	8.79
PRDX6	peroxiredoxin 6	429062	IPI00577013	RIGG02919;RIGG11461	0.19	9.195
PDCD6	programmed cell death 6	420988	IPI00577031	RIGG03491;RIGG03505	0.25	9.96
ANXA2	annexin A2	396297	IPI00577039	RIGG11859	-0.19	13.86
TGFBI	transforming growth factor, beta-induced, 68kDa	395897	IPI00577274	RIGG09693	-0.2	13.46
EXT2	exostosin 2	425859	IPI00577315	RIGG09871;RIGG14265	-0.02	8.275
GNA11	guanine nucleotide binding protein (G protein), alpha 11 (Gq class)	374077	IPI00577333	RIGG11560	-0.18	10.98
CTSC	cathepsin C	419014	IPI00577371	RIGG19618	-0.67	11.28
RPS13	ribosomal protein S13	414782	IPI00577443;IPI00574964	RIGG15774	-0.03	13.66
ST14	suppression of tumorigenicity 14 (colon carcinoma)	419731	IPI00577489	RIGG10459	0.05	11.29
BCHE	butyrylcholinesterase	395358	IPI00577492	RIGG15120	-0.33	8.28
F8	coagulation factor VIII, procoagulant component	422199	IPI00577799	RIGG12604;RIGG12605;RIGG12759	0.05	10.86
MDH2	malate dehydrogenase 2, NAD (mitochondrial)	417517	IPI00577857	RIGG10807	0.21	12.72
DKK3	dickkopf homolog 3 (Xenopus laevis)	396023	IPI00578016	RIGG02652	-0.04	12.37
CECR1	cat eye syndrome chromosome region, candidate 1	418160	IPI00578055	RIGG00218;RIGG01710	NA	7.87
CYR61	cysteine-rich, angiogenic inducer, 61	429089	IPI00578074	RIGG14634	NA	7.67
PLTP	phospholipid transfer protein	428164	IPI00578086	RIGG01700	0.1	8.31
IGF2R	insulin-like growth factor 2 receptor	395817	IPI00578124	RIGG16392	0.16	10.88
SNTN	sentan, cilia apical structure protein	416076	IPI00578305	RIGG03525	0.02	13.6
RARRES1	retinoic acid receptor responder (tazarotene induced) 1	395209	IPI00578622;C7G541	RIGG15192	0.02	16
YWHAZ	tyrosine 3-monooxygenase/tryptophan 5-monooxygenase activation protein, zeta polypeptide	425619	IPI00578632	RIGG07317	0.13	12.03
ADPRH	ADP-ribosylarginine hydrolase	418452	IPI00578852	RIGG00044	0.08	7.89
GAS6	growth arrest-specific 6	418737	IPI00578932	RIGG07508;RIGG19360	-0.24	9.205
ENTPD6	ectonucleoside triphosphate diphosphohydrolase 6 (putative)	416708	IPI00579013	RIGG00071	-0.04	8.8
YWHAE	tyrosine 3-monooxygenase/tryptophan 5-monooxygenase activation protein, epsilon polypeptide	417554	IPI00579092	RIGG11237	-0.01	13.37
GLA	galactosidase, alpha	422188	IPI00579394	RIGG03261;RIGG12531	-0.175	10.96
TSPAN1	tetraspanin 1	424607	IPI00579413	RIGG15639	0.49	14.51
PLOD2	procollagen-lysine, 2-oxoglutarate 5-dioxygenase 2	424882	IPI00579423	RIGG06720	0.3	10.63
LOC426220	avidin-related protein 6-like	426220	IPI00579589	RIGG01081;RIGG01145	-0.04	8.13
LOC423849	prominin 1-like	423849	IPI00579591	RIGG14040	0.61	10.69
NEO1	neogenin 1	395822	IPI00579636	RIGG10720	-0.2	9.43
THSD7A	thrombospondin, type I, domain containing 7A	420585	IPI00579666;IPI00575894	RIGG15865	-0.25	10.7
LOC431301	keratin, type II cytoskeletal 75-like	431301	IPI00579755	RIGG15586	-0.42	12.35
CCLI8	chemokine	771679	IPI00579853	RIGG00458	-0.06	9.93
AGRN	agrin	396538	IPI00579891	RIGG02709;RIGG07811;RIGG10840	0.41	9.18
BTD	biotinidase	420639	IPI00580053	RIGG03642;RIGG16144	-0.01	8.435
PRDX1	peroxiredoxin 1	424598	IPI00580059	RIGG07355;RIGG07395	0.215	11.295
KK34	interleukin-like	407087	IPI00580153	RIGG13480	NA	7.93
ADAMTS17	ADAM metallopeptidase with thrombospondin type 1 motif, 17 [Source:HGNC Symbol;Acc:17109]	ENSGALG00000007069	IPI00580247	RIGG08442;RIGG13708;RIGG13714	-0.27	8.73
HEXB	hexosaminidase B (beta polypeptide)	427204	IPI00580465	RIGG02479;RIGG09378	0.105	9.73
MMP2	matrix metallopeptidase 2 (gelatinase A, 72kDa gelatinase, 72kDa type IV collagenase)	386583	IPI00580766	RIGG11734	-0.38	9.2
GGH	gamma-glutamyl hydrolase (conjugase, folylpolygammaglutamyl hydrolase)	421144	IPI00580829	RIGG18575	0.19	10.24
ANXA11	annexin A11	423637	IPI00580913	RIGG02527	-0.1	10.69
RPS27A	ribosomal protein S27a	395796	IPI00581002	RIGG14326	-0.17	13.96
C3	complement component 3	396370	IPI00581158	RIGG16330;RIGG20386	-0.12	8.105
CPE	carboxypeptidase E	422424	IPI00581163	RIGG15171	NA	8.21
CDHR3	cadherin-related family member 3 [Source:HGNC Symbol;Acc:26308]	ENSGALG00000008109	IPI00581215	RIGG14318	0.01	10.14
MEPE	matrix extracellular phosphoglycoprotein	395256	IPI00581368	RIGG15992	0.09	15.96
COL17A1	collagen, type XVII, alpha 1	396503	IPI00581402	RIGG14435;RIGG14471	-0.38	10.765
SDF2L1	stromal cell-derived factor 2-like 1	416770	IPI00581418	RIGG20297	0.65	9.79
KRT75	type II alpha-keratin IIC [Source:RefSeq peptide;Acc:NP_001001313]	ENSGALG00000002349	IPI00581466;IPI00578447;IPI00577384	RIGG07853	-0.34	9.02
CALM	calmodulin 2 (phosphorylase kinase, delta)	395855	IPI00581527	RIGG00293	0.38	14.48
NUP54	nucleoporin 54kDa	422639	IPI00581532	RIGG06709	-0.15	8.27
APP	amyloid beta (A4) precursor protein	374198	IPI00581720	RIGG09485	0.1	11.95
EEF1A2	eukaryotic translation elongation factor 1 alpha 2	419244	IPI00581988	RIGG13041	0	10.6
GSN	gelsolin	395774	IPI00582056	RIGG10529	-0.47	10.55
HSPA2	heat shock 70kDa protein 2	423504	IPI00582091	RIGG16448;RIGG16449	0.34	9.03
GAL10	Gal 10	414341	IPI00582116	RIGG20040;RIGG20046	-0.27	9.105
TPI1	triosephosphate isomerase 1	396435	IPI00582452	RIGG18007	0.1	11.45
ENPEP	glutamyl aminopeptidase (aminopeptidase A)	428771	IPI00582635	RIGG16663	-0.02	8.08
CAMK2D	calcium/calmodulin-dependent protein kinase II delta	422688	IPI00582730	RIGG00174;RIGG00629	-0.39	8.21
PEF1	penta-EF-hand domain containing 1 [Source:HGNC Symbol;Acc:30009]	ENSGALG00000003215	IPI00582822	RIGG11554	NA	7.73
CTGF	connective tissue growth factor	374135	IPI00583111	RIGG11379	0	8.98
ITIH5	inter-alpha (globulin) inhibitor H5	419111	IPI00583304	RIGG06231	-0.41	8.65
MDH1	malate dehydrogenase 1, NAD (soluble)	421281	IPI00583336	RIGG14765	0.09	11.91
PPIB	peptidylprolyl isomerase B (cyclophilin B)	396447	IPI00583337	RIGG10959	0.18	13.37
MGAT5	mannosyl (alpha-1,6-)-glycoprotein beta-1,6-N-acetyl-glucosaminyltransferase	424286	IPI00583347	RIGG16711	0.25	8.96
RCN2	reticulocalbin 2, EF-hand calcium binding domain	415350	IPI00583457	RIGG11342;RIGG11347	-0.29	9.69
SDCBP	syndecan binding protein (syntenin)	421136	IPI00583507	RIGG18536	-0.12	12.25
CPAMD8	C3 and PZP-like, alpha-2-macroglobulin domain containing 8 [Source:HGNC Symbol;Acc:23228]	ENSGALG00000003742	IPI00583980	RIGG06010	0.26	8.21
NPTX2	neuronal pentraxin II	416438	IPI00584176;E1C7S1	RIGG03982	-0.04	11.42
SLC34A2	solute carrier family 34 (sodium phosphate), member 2	395131	IPI00584211	RIGG17920	-0.82	10.21
PTPRJ	protein tyrosine phosphatase, receptor type, J	395330	IPI00584299	RIGG13335	-0.16	10.64
PSAP	prosaposin	395602	IPI00584371	RIGG20026	0.21	12.54
BST1	bone marrow stromal cell antigen 1	422828	IPI00584379	RIGG05486;RIGG07392	0.2	8.165
CCLI7	chemokine	417535	IPI00584418	RIGG00458	-0.06	9.93
BDH2	3-hydroxybutyrate dehydrogenase, type 2	422715	IPI00584566	RIGG06805	-0.09	10.8
PROS1	protein S (alpha)	418430	IPI00584625	RIGG01807;RIGG04717	0.395	10.05
FAM3B	family with sequence similarity 3, member B	418527	IPI00584649	RIGG18958	-0.15	9.55
CRHBP	corticotropin releasing hormone binding protein	427214	IPI00584676	RIGG04641	-0.5	9.32
ARSA	arylsulfatase A	426863	IPI00584710	RIGG08763;RIGG15287	0	8.25
SORL1	sortilin-related receptor, L(DLR class) A repeats containing	395998	IPI00584751	RIGG13445;RIGG13449	-0.14	11.425
HEP21	Hep21 protein	395192	IPI00584841	RIGG03408;RIGG05519;RIGG09760;RIGG09767;RIGG09769;RIGG20429	-0.075	8.435
VPS13B	vacuolar protein sorting 13 homolog B (yeast)	420242	IPI00584919	RIGG01938;RIGG09508;RIGG18883;RIGG18887;RIGG18891	-0.04	8.76
LOC417291	olfactory receptor 10A7-like	417291	IPI00585121	RIGG14859	NA	7.79
POFUT2	protein O-fucosyltransferase 2	395112	IPI00585171	RIGG06216	0.12	9.02
NOTUM	notum pectinacetylesterase homolog (Drosophila)	417385	IPI00585193	RIGG11374	-0.04	8.96
ANXA8	annexin A8	423774	IPI00585409	RIGG13101	-0.18	11.74
PSCA	prostate stem cell antigen	420302	IPI00585437;F1NXM7	RIGG18967	0.37	15.25
LAMA5	laminin, alpha 5 [Source:HGNC Symbol;Acc:6485]	ENSGALG00000005321	IPI00585476	RIGG08204	0.28	8.41
ADSS	adenylosuccinate synthase	428579	IPI00585594	RIGG08887	0.09	11.27
OLFML2A	olfactomedin-like 2A	417098	IPI00585812	RIGG07664	-0.16	9.44
ADAM28	ADAM metallopeptidase domain 28	419529	IPI00586178	RIGG07584;RIGG09886	0.17	10.155
C28H19orf10	chromosome 28 open reading frame, human C19orf10	420161	IPI00586432	RIGG20181	0.34	11.66
RAB5B	RAB5B, member RAS oncogene family	100529061	IPI00586484	RIGG03570	0.14	10.22
ANGPTL3	angiopoietin-like 3	100189558	IPI00586548	RIGG08922	NA	7.9
PXDN	peroxidasin homolog (Drosophila)	421914	IPI00586612	RIGG07333	-0.32	8.12
CD9	CD9 molecule	395527	IPI00586681	RIGG19640	NA	8.19
COL6A2	collagen, type VI, alpha 2	396292	IPI00586821	RIGG08322	0.32	7.93
ARPC4	actin related protein 2/3 complex, subunit 4, 20kDa	416051	IPI00586861	RIGG06067	-0.03	10.79
FURIN	furin (paired basic amino acid cleaving enzyme)	395457	IPI00587025	RIGG14448	0.23	8.74
IGFBP1	insulin-like growth factor binding protein 1	408027	IPI00587210	RIGG16853	NA	7.75
SERPINF1	serpin peptidase inhibitor, clade F (alpha-2 antiplasmin, pigment epithelium derived factor), member 1	771608	IPI00587267	RIGG11435	-0.06	11.2
FUCA1	fucosidase, alpha-L- 1, tissue	419687	IPI00587292	RIGG01962	0.18	9.63
SERPINI1	serpin peptidase inhibitor, clade I (neuroserpin), member 1	425002	IPI00587346	RIGG15115	-0.01	10.82
DYNLRB1	dynein, light chain, roadblock-type 1	419143	IPI00587416	RIGG10787	-0.17	8.86
LOC425757	ovostatin-like	425757	IPI00587419;F1NEW8	RIGG16557;RIGG16561;RIGG16564	-0.21	9.44
FAM3D	family with sequence similarity 3, member D	416069	IPI00587452	RIGG13746	-0.46	9.37
LY75	lymphocyte antigen 75	424192	IPI00587509	RIGG16122;RIGG16124	0.225	10.23
DNASE2B	deoxyribonuclease II beta	424540	IPI00587526	RIGG14736	-0.06	10.02
MANBA	mannosidase, beta A, lysosomal	422712	IPI00587762	RIGG05891	-0.06	9.86
VH1	uncharacterized LOC431191	431191	IPI00587828	RIGG10080	0	15.98
LIFR	leukemia inhibitory factor receptor alpha	395262	IPI00588015	RIGG11834;RIGG11835	0.34	9.425
LAMC1	laminin, gamma 1 (formerly LAMB2)	424442	IPI00588019	RIGG12352	0.42	10.57
ARPC3	actin related protein 2/3 complex, subunit 3, 21kDa	416837	IPI00588119	RIGG11886	-0.14	11.34
BSG	basigin (Ok blood group)	770363	IPI00588329;IPI00583689	RIGG02978;RIGG07703	-0.05	12.625
TPPP3	tubulin polymerization-promoting protein family member 3 [Source:HGNC Symbol;Acc:24162]	ENSGALG00000002103	IPI00588487	RIGG01305	0.19	11.58
VILL	villin-like	420415	IPI00588491	RIGG13003	0.32	11.68
MFGE8	milk fat globule-EGF factor 8 protein	415494	IPI00588573	RIGG03580	-0.51	11.15
TSG101	tumor susceptibility gene 101 [Source:HGNC Symbol;Acc:15971]	ENSGALG00000006312	IPI00588611	RIGG07197;RIGG13298	0.22	9.24
AGA	aspartylglucosaminidase	422558	IPI00588616	RIGG15863	-0.08	9.73
EDIL3	EGF-like repeats and discoidin I-like domains 3	427326	IPI00588727	RIGG18648	0.06	12.1
PRADC1	protease-associated domain containing 1 [Source:HGNC Symbol;Acc:16047]	ENSGALG00000016089	IPI00588898	RIGG04651	0.14	9.09
LOC396380	glutathione transferase	396380	IPI00588923	RIGG19070	0	8.3
MAPK1	mitogen-activated protein kinase 1	373953	IPI00589069	RIGG10564	-0.02	11.44
GNAI2	guanine nucleotide binding protein (G protein), alpha inhibiting activity polypeptide 2	396367	IPI00589157	RIGG12361	0.22	10.98
SDF4	stromal cell derived factor 4	419423	IPI00589269	RIGG20167	0.34	11.26
GDI2	GDP dissociation inhibitor 2	395854	IPI00589584	RIGG02410;RIGG06430;RIGG14351	0.18	11.25
MFI2	antigen p97 (melanoma associated) identified by monoclonal antibodies 133.2 and 96.5	396127	IPI00589613	RIGG13586	0.08	8.53
LOC396151	ovostatin	396151	IPI00589747	RIGG16554;RIGG16556	NA	7.735
CLSTN2	calsyntenin 2	424819	IPI00589782	RIGG12743	-0.43	8.86
CAPSL	calcyphosine-like	426055	IPI00589856	RIGG03826;RIGG17375	0.01	10.405
GALNT3	UDP-N-acetyl-alpha-D-galactosamine:polypeptide N-acetylgalactosaminyltransferase 3 (GalNAc-T3)	424177	IPI00589881	RIGG16014	-0.36	9.71
COL2A1	collagen, type II, alpha 1	395069	IPI00589974	RIGG05961;RIGG09242;RIGG17473	0.47	8.46
EEF1A1	eukaryotic translation elongation factor 1 alpha 1	373963	IPI00589985	RIGG02178	-0.01	15.83
SEMA7A	semaphorin 7A, GPI membrane anchor (John Milton Hagen blood group)	415298	IPI00590256	RIGG00519	-0.02	8.92
HBG2	hemoglobin, gamma G	396485	IPI00590350	RIGG19688	0.42	10.95
RHOC	ras homolog gene family, member C	395869	IPI00590423	RIGG10610	-0.13	7.96
VWA1	von Willebrand factor A domain containing 1	419413	IPI00590509	RIGG06323;RIGG07724	0.23	8.315
ADAM9	ADAM metallopeptidase domain 9	426781	IPI00590538	RIGG00243	-0.36	10.65
H2AFZ	H2A histone family, member Z	426361	IPI00590686;IPI00585292	RIGG19837	0.03	10.93
VTN	vitronectin [Source:RefSeq peptide;Acc:NP_990392]	ENSGALG00000003589	IPI00590719	RIGG11740	0.21	8.34
RAP1A	RAP1A, member of RAS oncogene family	419867	IPI00590781	RIGG03031;RIGG04259;RIGG05176;RIGG10548	0.05	8.555
ITM2A	integral membrane protein 2A	422145	IPI00591151	RIGG12059	-0.22	13.6
NHLRC3	NHL repeat containing 3	418890	IPI00591311	RIGG19499	0.02	9.71
HSP90AB1	heat shock protein 90kDa alpha (cytosolic), class B member 1	396188	IPI00591552	RIGG15545;RIGG15546	-0.18	8.03
POMGNT1	protein O-linked mannose beta1,2-N-acetylglucosaminyltransferase [Source:HGNC Symbol;Acc:19139]	ENSGALG00000010351	IPI00591809	RIGG08839	-0.15	8.12
FAT1	FAT tumor suppressor homolog 1 (Drosophila)	395168	IPI00591842;IPI00570721	RIGG09240;RIGG09241;RIGG17474	0.04	10.66
TPRXL	tetra-peptide repeat homeobox-like	424547	IPI00591843	RIGG14785	NA	7.64
KIAA0776	KIAA0776	421804	IPI00592181	RIGG18615	0.2	10.35
ANXA5	annexin A5	428767	IPI00592470	RIGG16532	-0.13	10.68
BMP1	bone morphogenetic protein 1	414883	IPI00592552	RIGG20393	0.43	10.07
GALC	galactosylceramidase	423394	IPI00592644;IPI00590085	RIGG08872	-0.19	8.85
IGF2	insulin-like growth factor 2 (somatomedin A)	395097	IPI00592767	RIGG02347;RIGG05129;RIGG13424	NA	7.71
ARF1	ADP-ribosylation factor 1	420398	IPI00592851	RIGG06836	0.28	13.31
MAN1B1	mannosidase, alpha, class 1B, member 1	417296	IPI00592879	RIGG14888	0.02	10.39
TGFBR3	transforming growth factor, beta receptor III	374251	IPI00592906	RIGG13144	0.41	8.96
C17H9orf167	chromosome 17 open reading frame, human C9orf167	417257	IPI00592947	RIGG00531;RIGG14606	0.325	10.79
DPP7	dipeptidyl-peptidase 7	417297	IPI00593121	RIGG08692;RIGG08693	-0.125	8.73
B2M	beta-2-microglobulin	414830	IPI00593199	RIGG10931	0.11	11.83
NPY	neuropeptide Y	396464	IPI00593315	RIGG01756	NA	7.69
ATP6AP2	ATPase, H+ transporting, lysosomal accessory protein 2	418573	IPI00593541	RIGG19021	0.59	12.18
GSTO1	glutathione S-transferase omega 1	423881	IPI00593631	RIGG02843;RIGG07236	-0.23	9.245
CTBS	chitobiase, di-N-acetyl-	424535	IPI00593654	RIGG01451	-0.15	9.41
LAMB1	laminin, beta 1	396478	IPI00593712;IPI00586930	RIGG06570;RIGG14200	-0.05	8.985
CLSTN3	calsyntenin 3	418297	IPI00593795	RIGG09336	0.21	8.15
GNPTG	N-acetylglucosamine-1-phosphate transferase, gamma subunit [Source:HGNC Symbol;Acc:23026]	ENSGALG00000006441	IPI00593825;IPI00592986	RIGG01127;RIGG07004	-0.045	9.65
ARRDC1	arrestin domain containing 1	427772	IPI00594349	RIGG14525	0.15	9.46
COL5A2	collagen, type V, alpha 2	423986	IPI00594467	RIGG06438;RIGG07324;RIGG07346	-0.21	8.17
STOM	stomatin	417118	IPI00594471	RIGG10523	0.24	11.41
DNAJC3	DnaJ (Hsp40) homolog, subfamily C, member 3	418787	IPI00594476	RIGG19406	0.41	11.75
GAPDH	glyceraldehyde-3-phosphate dehydrogenase	374193	IPI00594653	RIGG04136;RIGG14714	-0.395	14.345
SLC2A3	solute carrier family 2 (facilitated glucose transporter), member 3	396517	IPI00595032	RIGG04332;RIGG17898	-0.56	8.915
FOLR1	folate receptor 1 (adult)	395638	IPI00595238	RIGG19686	-0.39	11.97
DYNLL1	dynein, light chain, LC8-type 1	427708	IPI00595309	RIGG00965	-0.06	12.28
FAM20B	family with sequence similarity 20, member B	424427	IPI00595452	RIGG12123	0.07	10.09
NRP1	neuropilin 1	395560	IPI00595463	RIGG13741	NA	7.8
OSTM1	osteopetrosis associated transmembrane protein 1	421773	IPI00595584	RIGG18456	0.46	9.91
PTPRG	protein tyrosine phosphatase, receptor type, G	374208	IPI00595654	RIGG08458	-0.03	9.6
NPC2	Niemann-Pick disease, type C2	423353	IPI00595705	RIGG15582	-0.05	8.29
GLG1	golgi glycoprotein 1	396492	IPI00595826	RIGG07905	0.02	12.25
RGMA	RGM domain family, member A	395214	IPI00595846	RIGG13645	-0.03	8.74
GNB1	guanine nucleotide binding protein (G protein), beta polypeptide 1	419402	IPI00596111	RIGG10462	0.01	12.39
RAB5A	RAB5A, member RAS oncogene family	420649	IPI00596261	RIGG20192	0.18	11.55
GNS	glucosamine (N-acetyl)-6-sulfatase	417829	IPI00596266	RIGG08775	0.01	9.55
VYGIII	vitellogenin 3	424534	IPI00596272	RIGG05186	0.18	9.67
XXYLT1	xyloside xylosyltransferase 1	424896	IPI00596356	RIGG06502;RIGG13695	-0.26	8.78
IGFBP5	insulin-like growth factor binding protein 5	424220	IPI00596509	RIGG02685;RIGG16305	0.07	9.095
MAN1A1	mannosidase, alpha, class 1A, member 1	421726	IPI00596573	RIGG06409;RIGG18200	-0.38	8.21
CASC4	cancer susceptibility candidate 4	415575	IPI00596585	RIGG00164	0.21	12.1
HSP90AA1	heat shock protein 90kDa alpha (cytosolic), class A member 1	423463	IPI00596586	RIGG00057	-0.47	14.01
HSPE1	heat shock 10kDa protein 1 (chaperonin 10)	395948	IPI00596714	RIGG10166	-0.08	11.96
GSTA3	glutathione S-transferase alpha 3	395612	IPI00596765;IPI00574866	RIGG19071	-0.05	12.17
GSTA3	glutathione S-transferase alpha 3	414896	IPI00596765;IPI00574866	RIGG19072	-0.09	11.66
ASCC1	activating signal cointegrator 1 complex subunit 1	423709	IPI00596838	RIGG12231	0.07	9.02
LOC415932	semaphorin-3D-like	415932	IPI00596872	RIGG07957	0.36	12.56
SEMA5A	sema domain, seven thrombospondin repeats (type 1 and type 1-like), transmembrane domain (TM) and short cytoplasmic domain, (semaphorin) 5A	420931	IPI00596940	RIGG09186;RIGG17196	-0.005	9.51
LGMN	legumain	423418	IPI00597023	RIGG08902	0.05	11.72
WFDC8	WAP four-disulfide core domain 8	419301	IPI00597095	RIGG05232	-0.11	11.01
ANPEP	alanyl (membrane) aminopeptidase (aminopeptidase N, aminopeptidase M, microsomal aminopeptidase, CD13, p150)	395667	IPI00597109	RIGG14412	0.17	8.88
GALNT12	UDP-N-acetyl-alpha-D-galactosamine:polypeptide N-acetylgalactosaminyltransferase 12 (GalNAc-T12)	420978	IPI00597128	RIGG17283	0.28	9.89
SPINK7	serine peptidase inhibitor, Kazal type 7 (putative)	416236	IPI00597129	RIGG11701	-0.93	10.09
ST3GAL6	ST3 beta-galactoside alpha-2,3-sialyltransferase 6	395138	IPI00597223;IPI00590975;IPI00576374	RIGG00166	0.18	10.85
TUBB2B	tubulin, beta 2B class IIb	420883	IPI00597391	RIGG17074;RIGG17077	-0.065	9.24
ACTN1	actinin, alpha 1	373918	IPI00597432;IPI00588764	RIGG00282	0.13	9.97
HSPG2	heparan sulfate proteoglycan 2	429806	IPI00597846;IPI00577494;F1NAT6	RIGG08807;RIGG10629	0.12	9.16
ST3GAL5	ST3 beta-galactoside alpha-2,3-sialyltransferase 5	407775	IPI00597918;IPI00577387	RIGG00074	-0.12	9.69
PTX3	pentraxin 3, long	548626	IPI00598019	RIGG00654;RIGG04762;RIGG15256	-0.35	8.03
IGJ	immunoglobulin J polypeptide, linker protein for immunoglobulin alpha and mu polypeptides	374117	IPI00598054	RIGG16357	0.33	9.32
PLA2G15	phospholipase A2, group XV	768530	IPI00598167	RIGG10150	0.46	10.58
RHOA	ras homolog gene family, member A	395442	IPI00598186;IPI00578325	RIGG00204;RIGG06062	0.2	14.43
TENP	TENP protein	395882	IPI00598229	RIGG13487	0.09	8.42
ASS1	argininosuccinate synthase 1	417185	IPI00598406	RIGG05103	-0.49	10.79
PPM1L	protein phosphatase, Mg2+/Mn2+ dependent, 1L	429162	IPI00598654	RIGG15157	0.33	9.22
CD34	CD34 molecule [Source:HGNC Symbol;Acc:1662]	ENSGALG00000001177	IPI00598904	RIGG10377	0.26	9.05
ASAH1	N-acylsphingosine amidohydrolase (acid ceramidase) 1	422727	IPI00599064	RIGG20232	-0.48	12.04
GTF2H4	general transcription factor IIH, polypeptide 4, 52kDa	417256	IPI00599104	RIGG05356;RIGG06052	-0.05	8.47
LRRC19	leucine rich repeat containing 19	424561	IPI00599180;F1P096	RIGG05218;RIGG15404	-0.315	9.475
S100A11	S100 calcium binding protein A11	396075	IPI00599279	RIGG14936	-0.31	12.94
TNXB	tenascin XB	396106	IPI00599335	RIGG03408;RIGG05519;RIGG09767;RIGG09769;RIGG09799;RIGG20429	0.04	8.465
GFRA3	GDNF family receptor alpha 3	416353	IPI00599558	RIGG05578;RIGG08503	0.76	7.725
C15H12orf49	chromosome 15 open reading frame, human C12orf49	417026	IPI00599851	RIGG20301	0.07	10.55
CTSD	cathepsin D	396090	IPI00600003	RIGG13458	0.3	10.57
P20K	quiescence-specific protein	396393	IPI00600069	RIGG01739	0.3	8.24
APOD	apolipoprotein D	424893	IPI00600265	RIGG13666	0.53	10.36
TNR	tenascin R (restrictin, janusin)	396213	IPI00600737;IPI00588809	RIGG08096	NA	7.88
RAB5C	RAB5C, member RAS oncogene family	395197	IPI00600808	RIGG07502	-0.04	11.07
IGFBP3	insulin-like growth factor binding protein 3	420790	IPI00600838	RIGG16854	0.09	9.75
LYZ	lysozyme (renal amyloidosis)	396218	IPI00600859	RIGG15410	0.23	9.23
GYLTL1B	glycosyltransferase-like 1B	423200	IPI00600922	RIGG00495;RIGG04180	-0.235	9.57
LDHB	lactate dehydrogenase B	373997	IPI00601033	RIGG05375	0.24	13.8
PLSCR1	phospholipid scramblase 1	424883	IPI00601087;IPI00570636	RIGG13557	0.53	11.21
FGF19	fibroblast growth factor 19	395394	IPI00601129	RIGG13987	-0.19	8.31
LOC396260	mature avidin	396260	IPI00601265	RIGG11098	NA	7.96
DSC2	desmocollin 2	428527	IPI00601568;IPI00598674	RIGG09410	-0.81	7.73
PIT 54	PIT 54 protein	395364	IPI00601590	RIGG01154	NA	7.75
CHST6	carbohydrate (N-acetylglucosamine 6-O) sulfotransferase 6	770257	IPI00601632	RIGG10231	0.25	10.44
FN1	fibronectin 1	396133	IPI00601771;IPI00590535	RIGG01630;RIGG06580;RIGG07998	0.13	10.33
TXN	thioredoxin	396437	IPI00601777	RIGG18701	0.51	13.49
SCG3	secretogranin III	415424	IPI00601828	RIGG08134	0.31	8.25
NTM	neurotrimin	395450	IPI00602067;IPI00599848;IPI00583269	RIGG03467;RIGG10526	0.08	8.11
CTSL2	cathepsin L2	427466	IPI00602255	RIGG01014	-0.37	11.15
EPHB2	EPH receptor B2	396513	IPI00602477;IPI00589125	RIGG01283;RIGG06147;RIGG12416	0	7.71
LOC423008	protein-L-isoaspartate (D-aspartate) O-methyltransferase-like	423008	IPI00602488	RIGG06852	-0.08	10.65
ZNF511	zinc finger protein 511	428940	IPI00602711	RIGG06071	-0.01	8.82
B3GNT2	UDP-GlcNAc:betaGal beta-1,3-N-acetylglucosaminyltransferase 2	421286	IPI00602775	RIGG14808	0.72	10.97
HEXA	hexosaminidase A (alpha polypeptide)	415320	IPI00602928;F1NEX5	RIGG10801	0.1	10.24
DSP	desmoplakin [Source:HGNC Symbol;Acc:3052]	ENSGALG00000012790	IPI00602986	RIGG17060	0.65	10.97
PEBP1	phosphatidylethanolamine binding protein 1	416990	IPI00603045	RIGG02750;RIGG04603	-0.055	12.26
OAF	OAF homolog (Drosophila)	395161	IPI00603114	RIGG01834;RIGG02572;RIGG04580	0.16	8.48
TNFRSF11B	tumor necrosis factor receptor superfamily, member 11b	378803	IPI00603272;IPI00589601	RIGG18945	NA	8.07
HSPA8	heat shock 70kDa protein 8	395853	IPI00603309	RIGG13401	-0.31	13.5
IMPAD1	inositol monophosphatase domain containing 1	421132	IPI00603346	RIGG18528	0.11	10.09
FAM20C	family with sequence similarity 20, member C	416445	IPI00603434	RIGG11778	0.2	14.42
LOC395611	glutathione S-transferase class-alpha	395611	IPI00603445	RIGG00978	-0.08	11.98
MINPP1	multiple inositol-polyphosphate phosphatase 1	395356	IPI00603464	RIGG11808;RIGG11810	0.11	8.395
CKB	creatine kinase, brain	396248	IPI00604016;IPI00599522;IPI00594985;IPI00573166	RIGG16332;RIGG16333	0	11.21
CLIC4	chloride intracellular channel 4	419595	IPI00604297	RIGG01659;RIGG10421;RIGG10423	-0.14	8.39
CMPK1	cytidine monophosphate (UMP-CMP) kinase 1, cytosolic	429100	IPI00651398	RIGG15736	0.39	12.27
SERPINF2	serpin peptidase inhibitor, clade F (alpha-2 antiplasmin, pigment epithelium derived factor), member 2	417561	IPI00680258;F1NAR5	RIGG11419	0.14	11.65
LTF	lactotransferrin	396241	IPI00683271;IPI00578012	RIGG01155	-0.01	9.91
COL1A1	collagen, type I, alpha 1	395532	P02453;IPI00572548	RIGG13665	0.38	9.64
COL3A1	collagen, type III, alpha 1 [Source:HGNC Symbol;Acc:2201]	ENSGALG00000002552	P04258	RIGG07878	0.57	8.85
MUC	mucin protein	404528	XP_421033;IPI00602183	RIGG13505;RIGG13522;RIGG13523	-0.81	9.16
CLN5	ceroid-lipofuscinosis, neuronal 5	418810	IPI00576538	RIGG19422	-0.01	8.87
FAM116A	family with sequence similarity 116, member A	416006	IPI00592098	RIGG02799	-0.03	8.91
Q7LZS1_CHICK	12K serum protein, beta-2-m cross-reactiveUncharacterized protein [Source:UniProtKB/TrEMBL;Acc:Q7LZS1]	ENSGALG00000005921	IPI00580787	RIGG01161	-0.01	8.64
VIT3_CHICK	Vitellogenin-3Phosvitin [Source:UniProtKB/Swiss-Prot;Acc:Q91025]	ENSGALG00000020772	IPI00597244;IPI00597244;IPI00818934;IPI00823141	RIGG05186	0.18	9.67
PTPRF	protein tyrosine phosphatase, receptor type, F	424568	IPI00585421;IPI00591365	RIGG04468;RIGG06516;RIGG06937;RIGG15473	-0.09	9.565
SLC38A10	solute carrier family 38, member 10 [Source:HGNC Symbol;Acc:28237]	ENSGALG00000006880	IPI00578863	RIGG04793;RIGG06282	0.01	8.015
NA	Uncharacterized protein [Source:UniProtKB/TrEMBL;Acc:F1P0Z3]	ENSGALG00000008319	IPI00573041	RIGG14434	0	10.09
KIAA1549	KIAA1549 [Source:HGNC Symbol;Acc:22219]	ENSGALG00000012796	IPI00582046	RIGG01028	-0.1	8.61
SEP15	hypothetical protein LOC424521 [Source:RefSeq peptide;Acc:NP_001012944]	ENSGALG00000006261	IPI00822414;IPI00600875	RIGG01872	0	12.51
ACT5_CHICK	Actin, cytoplasmic type 5 [Source:UniProtKB/Swiss-Prot;Acc:P53478]	ENSGALG00000001381	IPI00655503;IPI00594778;IPI00820892	RIGG10490;RIGG18029	0.42	12.82
RBM15B	RNA binding motif protein 15B [Source:HGNC Symbol;Acc:24303]	ENSGALG00000002372	IPI00572917	RIGG06273	0.14	9.25
LOC416235	ovoinhibitor	416235	IPI00587313;IPI00681776;P10184	RIGG11698	-0.75	14.4
LOC396449	riboflavin-binding protein [Source:RefSeq peptide;Acc:NP_990794]	ENSGALG00000010293	IPI00594746;P02752	RIGG15610	-0.06	8.54
NA	Uncharacterized protein [Source:UniProtKB/TrEMBL;Acc:E1C037]	ENSGALG00000006740	IPI00585604	RIGG08410	-0.5	10.6
MPZL2	myelin protein zero-like 2 [Source:HGNC Symbol;Acc:3496]	ENSGALG00000007412	IPI00681080	RIGG03455	-0.25	9.73
LOC427884	histone H4-like	427884	IPI00572919;IPI00576977;IPI00819077	RIGG16469	-0.08	11.88
NA	Uncharacterized protein [Source:UniProtKB/TrEMBL;Acc:E1C1A4]	ENSGALG00000002318	IPI00578417	RIGG07848	0.32	8.5
C17orf101	chromosome 17 open reading frame 101 [Source:HGNC Symbol;Acc:26174]	ENSGALG00000001618	IPI00603117	RIGG10636	0.12	9.15
MSMB	microseminoprotein, beta-	423773	IPI00583355	RIGG01161	-0.01	8.64
SUMF1	sulfatase modifying factor 1 [Source:HGNC Symbol;Acc:20376]	ENSGALG00000008286	IPI00586162	RIGG08586	-0.07	9.08
CREB3L1	cAMP responsive element binding protein 3-like 1	423198	IPI00598405	RIGG14481	0.28	9.65
C9orf86	chromosome 9 open reading frame 86 [Source:HGNC Symbol;Acc:24703]	ENSGALG00000008984	IPI00577964	RIGG08669	-0.07	10.96
LOC426752	uncharacterized LOC426752	426752	IPI00577443	RIGG15774	-0.03	13.66
