# Supplementary material for: Hen uterine gene expression profiling during eggshell formation reveals putative proteins involved in the supply of minerals or in the shell mineralization process
Source: BMC Genomics. 2014 Mar 21;15:220. doi: 10.1186/1471-2164-15-220 (PMC3999959; doi:10.1186/1471-2164-15-220)
Supplement: Additional file 5 — List of primers used for quantitative real-time RT-PCR. Exel file indicating the gene identifiers and the sense and antisense primers used in this study. [file 1471-2164-15-220-S5.xls]

## Sheet: PCR primers
microarray identifier	Gene symbol	Entrez GeneID	refseq RNA accession number	Forward primer (F) and backward primer (B)	sequence (5'- 3')	PCR product size ( bp)
RIGG08366	KIAA1199	415476	XM_413850.2	F	CTCTACTTGGAAGGGGCTTTGAG	223
				B	TCAAGAGACGATTGTGGATGTCTG
RIGG15991	SPP1	395210	NM_204535.4	F	CCAGCTCTGAAGAAAAATACGACC	200
				B	TTGGCTCTTGCTAGGAATGTCAG
RIGG14077	B3GNT7	424930	XM_422738.2	F	GTTGGTGGTTCATAAACTGTTGCC	198
				B	AAATAACCGCCATCACAAGCC
RIGG15762	DIO2	373903	NM_204114.2	F	TCAGATGTGTGTGGGAATTGAGG	179
				B	TCAGCACTGACATGGTGTAGAGTTG
RIGG03542	RGS7	395620	XM_419551.2	F	AGCGGATCAAATCTGTGGGAC	219
				B	CAACCACTGAACAATGTCTGAACC
RIGG10143	TSKU	419088	NM_001005346.1	F	TTGAGAAAGGAGACTTCAAGGGG	157
				B	GCAGTCAATGACCTTAGGTTGGG
RIGG09164	PTN	418125	XM_416358.2	F	AATGGCAGTGGAGTGTCTGTGTG	219
				B	GGTTCCCAGTTCGAGTTTTCAAG
RIGG18995	SIK1	395417	NM_204682.1	F	CTGAAGATGTCATGTGGCTCTGTC	154
				B	GCTCATTCGGAAATTCAACCC
RIGG07369	COL1A2	396243	NM_001079714.2	F	CCATGCCTCTCAGAACATCA	229
				B	GCGAGACGGCTTATTTGTTC
RIGG15028	DEGS1	421327	NM_001012565.1	F	TGTTTTTAAAGGGGCACGAG	238
				B	CTTTTCATGCGGGAGTAAGG
RIGG07942	EXOSC10	419454	NM_001012730.2	F	GATGTGGAGTGGCTGCAAAAAG	186
				B	TTCCTCTGGCAAAGGGCGTATC
RIGG16449	HSPA2	423504	NM_001006685.1	F	ATCGAGACAGCTGGTGGAGT	188
				B	GGGATGCCTGTTAGGTCAAA
RIGG17863	LIMCH1	422780	XM_420734.2	F	GAAAACGGCATTCTTCTGTGTGAG	199
				B	TGACGGTTACTCTGTTTGAGGTGTC
RIGG01652	PDIA3	373899	NM_204110.2	F	GGTGCAGAAGTATGAGGAAGATGG	196
				B	CCCTTGGATCAAGTCTTTGTTGTC
RIGG05287	PLK2	427150	XM_424739.2	F	CTCACATCTTGAAAGCACGGAAG	183
				B	TTGCTGCCAAGCCAAAGTCACC
RIGG19221	POMC	422011	NM_001031098.1	F	ATCCGCAAGTACGTGATGAGCC	162
				B	TCGTTCCAACCCTTCTCCATC
RIGG03594	PPAP2B	424666	NM_001130488.1	F	GCTTCTACCCAGTGTGATTTGTAGG	157
				B	GATAGGACGGATTCTGTACGAAGG
RIGG12216	DNAJB12	423707	NM_001031224.1	F	AGCCAGATGATGGTCTCCAG	183
				B	TGCAATGTAGTCGTCCTCCA
RIGG16348	PDE10A	421574	XM_419613.2	F	TTCACTGATCTGGAGCGAAA	191
				B	AAGACATTGTGCCCTTCCAG
RIGG12792	SELK	415995	NM_001025441.2	F	GCCGCCATGGTGTACATATC	201
				B	AGGCCCTCTTCCATCACTTT
RIGG05665	CALB1	396519	BX931849.2	F	CCCCTTGGTGGTCAGTAAAT	213
				B	CCCCAAGTGGGTATAGTTCG
RIGG15992	OC-116	395256	NM_204569.1	F	CACTGAAATCCACAGCGACAAG	117
				B	CAGTTGGTGTCCAAAGTGGCAAG
